# Supplementary material for: trRosettaRNA: automated prediction of RNA 3D structure with transformer network
Source: Nat Commun. 2023 Nov 9;14:7266. doi: 10.1038/s41467-023-42528-4 (PMC10636060; doi:10.1038/s41467-023-42528-4)
Supplement: Supplementary file 4 — Source Data [file 41467_2023_42528_MOESM4_ESM.xlsx]

## Sheet: trRosettaRNA benchmark results
30 independent RNAs			20 RNA-Puzzles
target ID	RMSD (Å)		target ID	RMSD (Å)
5kh8_A	4.57839		PZ1	3.12131
5mmi_B	4.92703		PZ5	20.3043
5t83_A	8.73615		PZ10	17.4741
5xxb_3	6.11179		PZ11	6.73015
5xy3_3	6.41792		PZ12	12.2934
5yyn_D	4.72627		PZ13	10.1446
5zal_C	3.3256		PZ14Bound	9.5876
5zeb_B	5.80775		PZ14Free	15.8802
6fz0_A	13.6482		PZ15	7.82641
6hag_A	11.0615		PZ17	11.9194
6mwn_A	20.0049		PZ19	8.46747
6r5q_2	1.97482		PZ20	5.14134
6rm3_L70	5.71719		PZ21	5.74481
6t7t_6	2.69926		PZ22	9.96258
6ufj_A	10.4649		PZ23	13.4031
6v4x_Y	18.5579		PZ25	4.27948
6v4x_Z	20.7259		PZ27	14.7689
6vmy_A	17.8413		PZ29	7.54242
6vvj_A	4.47174		PZ30	19.0071
6zu5_L70	5.8106		PZ33	6.69966
7a5f_24	10.0087		Average	10.5149
7as8_2	4.85127
7d7v_A	7.8394
7d81_A	5.28584
7jil_3	5.4798
7k50_7	2.18706
7kga_A	16.1797
7kju_A	3.54767
7o7y_AT	17.6205
7o80_AT	3.2679
Average	8.46256

## Sheet: Table 1
PDB ID	RMSD (Å)
	SimRNA	RNAComposer	trRosettaRNA
5kh8_A	13.9049	13.3477	4.57839
5mmi_B	18.5624	23.4642	4.92703
5t83_A	19.4844	32.2477	8.73615
5xxb_3	17.0516	17.855	6.11179
5xy3_3	18.6654	20.393	6.41792
5yyn_D	20.9537	18.8996	4.72627
5zal_C	4.02197	7.0238	3.3256
5zeb_B	19.5007	14.1805	5.80775
6fz0_A	24.9888	21.7364	13.6482
6hag_A	19.8928	29.7177	11.0615
6mwn_A	23.0698	26.8648	20.0049
6r5q_2	21.2827	16.7889	1.97482
6rm3_L70	18.321	17.6109	5.71719
6t7t_6	13.2972	20.7874	2.69925
6ufj_A	17.7242	21.33	10.4649
6v4x_Y	19.44	12.4676	18.5579
6v4x_Z	21.12	19.9754	20.7259
6vmy_A	28.8921	16.1694	17.8413
6vvj_A	4.71132	10.9239	4.47174
6zu5_L70	15.0807	16.4908	5.8106
7a5f_24	14.438	10.3508	10.0087
7as8_2	11.9161	5.2673	4.85127
7d7v_A	14.6173	18.2667	7.8394
7d81_A	12.5503	5.62165	5.28584
7jil_3	21.4955	24.609	5.4798
7k50_7	14.0099	24.4376	2.18706
7kga_A	13.0641	11.386	16.1797
7kju_A	13.3169	19.9215	3.54767
7o7y_AT	17.8357	17.9413	17.6205
7o80_AT	19.7725	4.91272	3.2679
Average	17.0994	17.3663	8.46256

## Sheet: Fig. 4
Figure 4a	PZ37			PZ38			PZ39				Figure 4c	RMSD (Å) On 15 RNAs from blind tests
	Group	No. model	RMSD (Å)	Group	No. model	RMSD (Å)	Group	No. model	RMSD (Å)			12 CASP15 RNAs and 3 newest RNA-Puzzles targets
	Chen	6	5.42	Chen	3	7.978	GeneSilico4	1	3.383			target ID	trRosettaRNA	DeepFoldRNA	RoseTTAFoldNA	RhoFold
	Szachniuk	4	6.222	Chen	4	8.196	Chen	1	3.959			R1107	17.92	8.34287	10.1262	5.92
	Chen	3	6.593	Chen	9	8.239	SimRNAweb	3	4.821			R1108	9.13	5.28474	11.8231	5.43
	Chen	2	6.966	Chen	6	8.371	Chen	2	5.267			R1116	12.21	15.01	16.15	15.49
	Chen	7	7.107	Szachniuk	1	8.394	GeneSilico3	1	5.447			R1117	2.7	3.4	4.01	2.88
	Chen	4	7.542	Szachniuk	2	8.504	DasSWM	5	5.594			R1126	38.1	45.48	33.34	46.69
	Szachniuk	1	9.37	Yang	5	8.732	Szachniuk	1	5.605			R1128	22.31	48.34	22.11	27.36
	Chen	1	9.745	Chen	8	8.927	SoutheRNA	5	5.61			R1136	46.19	49.91	43.49	46.19
	Szachniuk	3	9.877	Yang	2	9.231	GeneSilico1	2	5.919			R1138	49.53	59.66	61.34	40.79
	Yang	2	10.335	Chen	10	9.324	GeneSilico2	4	5.959			R1149	14.62	21.71	20.95	17.21
	Szachniuk	2	11.377	Szachniuk	3	9.436	Ding	4	6.446			R1156	16.56	12.9	19.41	17.65
	Chen	5	11.41	Chen	2	9.463	GeneSilico2	2	6.618			R1189	22.39	28.5936	30.34	16.8944
	Yang	6	11.413	SimRNAweb	1	9.916	Dokholyan	2	6.779			R1190	22.58	29.133	26.5	16.9379
	RNAComposer	5	11.564	RNAComposer	1	10.163	RNAComposer	4	6.88			PZ37	11.685	11.8105	19.5412	19.2995
	DasSWMapo	2	11.683	SimRNAweb	4	10.456	DasSWM	2	7.191			PZ38	14.413	8.89552	13.5716	8.51414
	Yang	1	11.685	SimRNAweb	3	10.571	SoutheRNA	10	7.245			PZ39	18.762	19.761	17.518	22.2751
	DasARESapo	2	11.918	RNAComposer	5	10.792	Ding	1	7.452			Average	21.2733	24.5488	23.348	20.6354
	Chen	8	12.333	SimRNAweb	2	10.988	DasSWM	3	7.464
	Yang	7	12.35	Chen	1	11.112	SimRNAweb	2	7.507
	RNAComposer	3	12.524	SimRNAweb	5	11.512	Chen	3	7.649
	DasFARFAR2ARESholo	1	12.894	DasFARFAR2Holo	1	11.633	DasSWM	4	7.893
	DiMaio	1	12.947	DasARESApo	5	11.633	GeneSilico2	5	7.898
	RNAComposer	2	12.954	Szachniuk	4	11.764	Perez	3	7.959
	DasSWMapo	5	13.508	Xiao	5	11.826	DasSWM	1	8.023
	Bujnicki	5	13.571	Ding	6	12.306	GeneSilico2	3	8.162
	Bujnicki	4	13.649	DasFARFAR2Apo	3	12.314	GeneSilico2	1	8.768
	DasFARFAR2ARESholo	2	13.651	Yang	4	12.453	Perez	10	8.947
	DasARESapo	4	13.651	Yang	3	12.574	Perez	8	9.246
	DasSWMapo	1	13.848	DasFARFAR2NNHolo	1	12.58	Perez	5	9.757
	Yang	3	13.919	DasFARFAR2NNApo	3	12.623	Xiong	4	10.376
	DasARESapo	1	14.102	Bujnicki	1	12.908	Chen	4	10.562
	DasFARFAR2apo	1	14.14	DasFARFAR2NNApo	5	12.943	Szachniuk	2	10.922
	DasFARFAR2ARESholo	4	14.14	DasFARFAR2Apo	1	12.973	Szachniuk	3	11.047
	Chen	10	14.146	Ding	3	13.04	Xiong	5	11.667
	DasSWMapo	3	14.188	DasFARFAR2Apo	4	13.11	GeneSilico1	4	11.73
	Bujnicki	3	14.329	DasARESApo	2	13.131	Perez	9	11.846
	DasFARFAR2ARESholo	5	14.541	DasFARFAR2NNApo	4	13.23	Ding	8	12.102
	DasFARFAR2apo	3	14.689	DasARESApo	3	13.272	Ding	2	12.537
	Bujnicki	1	14.835	Dfold	4	13.387	Szachniuk	4	13.002
	DasARESapo	3	14.974	DasFARFAR2NNApo	2	13.41	Ding	7	13.614
	Szachniuk	5	15.015	Bujnicki	3	13.628	Chen	8	14.426
	RNAComposer	1	15.081	Ding	2	13.649	SimRNAweb	5	15.204
	Bujnicki	2	15.116	Bujnicki	2	13.754	Xiao	5	15.246
	DasARESapo	5	15.179	DasARESApo	4	13.774	Xiao	4	15.47
	DasFARFAR2ARESholo	3	15.228	RNAComposer	4	13.885	Xiong	1	15.634
	DasFARFAR2apo	4	15.228	DasFARFAR2Apo	2	13.888	Xiao	2	15.833
	Yang	9	15.239	DasFARFAR2NNApo	1	13.955	SoutheRNA	7	15.968
	Chen	9	15.349	Chen	7	13.971	Perez	4	16.267
	SimRNAweb	1	15.645	Ding	4	14.092	Chen	10	16.38
	Yang	8	15.702	Szachniuk	5	14.276	Xiao	3	16.463
	DasFARFAR2apo	5	15.764	DasFARFAR2Apo	5	14.305	Yang	5	16.578
	RNAComposer	4	15.769	Xiao	4	14.324	Ding	6	17.065
	Yang	4	15.89	Yang	1	14.413	Xiong	2	17.096
	SimRNAweb	4	16.275	Chen	5	14.422	Perez	1	17.12
	DasFARFAR2apo	2	16.315	DasARESApo	1	14.44	GeneSilico1	5	17.181
	Xiao	1	16.498	RNAComposer	3	14.544	Yang	3	17.525
	Xiao	6	16.498	RNAComposer	2	14.989	RNAComposer	5	17.645
	DasSWMapo	4	16.562	Ding	1	15.253	RNAComposer	2	17.778
	Xiao	2	16.773	Dokholyan	1	15.615	Dfold	1	18.073
	Dokholyan	3	17.132	Bujnicki	4	15.807	Dfold	4	18.239
	Dokholyan	2	18.633	Bujnicki	5	16.766	Yang	1	18.762
	SimRNAweb	3	18.648	Xiao	1	18.089	RNAComposer	3	18.915
	Dokholyan	1	18.908	Xiao	3	18.316	Dfold	3	19.034
	Dfold	6	19.025	Xiao	2	19.748	Dfold	2	19.217
	Dfold	7	19.025	Dfold	3	19.824	SoutheRNA	4	19.247
	Dfold	8	19.025	Dfold	1	20.279	DasEMinfo	1	19.329
	Xiao	3	19.036	Dfold	2	21.296	SoutheRNA	3	19.36
	Yang	5	19.541	Dfold	5	21.296	Dokholyan	3	19.623
	Dfold	11	19.779	Ding	5	23.044	Chen	7	19.798
	Dfold	9	20.004				DasEMinfo	3	19.91
	Dfold	3	21.14				Dokholyan	1	19.975
	Xiao	4	21.155				Xiong	3	20.06
	Dfold	2	21.261				DasEMinfo	2	20.131
	Ding	1	21.374				SoutheRNA	8	20.316
	SimRNAweb	2	21.388				GeneSilico1	3	20.348
	Dfold	4	22.971				DasEMinfo	4	20.38
	Yang	10	23.106				SimRNAweb	1	20.392
	Dokholyan	5	23.655				GeneSilico1	1	20.433
	Dfold	1	23.679				SoutheRNA	9	20.451
	Dokholyan	4	24.006				RNAComposer	1	20.546
	Xiao	5	24.35				Chen	5	20.57
	SimRNAweb	5	24.674				SoutheRNA	1	20.575
	Dfold	5	25.446				Yang	4	20.636
	Zhou	1	26.083				Ding	3	20.745
	Dfold	10	31.956				SoutheRNA	6	21.219
							Szachniuk	5	21.417
							SoutheRNA	2	21.446
							Chen	9	21.596
							Zhou	5	21.756
							Perez	6	21.806
							Perez	7	21.888
							Zhou	2	21.916
							Zhou	1	21.994
							Perez	2	22.1
							SimRNAweb	4	22.273
							Zhou	4	22.277
							Yang	2	22.309
							Chen	6	22.787
							Zhou	3	22.847
							Dokholyan	5	22.847
							Dfold	5	23.037
							DasEMinfo	5	23.038
							Dokholyan	4	23.211
							Ding	5	23.301
							Xiao	1	23.926

## Sheet: Fig. 5
Figure 5a	Impact of the different restraints on the structure modeling accuracy on 20 RNA-Puzzles targets RMSD (Å)						Figure 5c	the relationship between the estimated RMSD (eRMSD) and real RMSD on 50 benchmarking RNAs					Figure 5d	the relationship between the running time and the sequence length on 1752 Rfam families
	target ID	2D distances	2D distances + 2D orientations	2D distances + 2D orientations + 1D orientations	2D distances + 2D orientations + 1D orientations + 2D contacts			target ID	RMSD (Å)	eRMSD (Å)	PCC			Rfam id	length	2D time (s)	3D time (s)
	PZ1	3.11119	3.10591	3.11886	3.12131			PZ1	3.12131	10.0084	0.558678			RF00006	99	15.4265	348.203
	PZ5	27.7558	28.4699	25.1205	20.3043			PZ5	20.3043	15.7205				RF00014	85	1.6893	357.133
	PZ10	17.6265	17.6233	17.3778	17.4741			PZ10	17.4741	10.7966				RF00016	111	2.57661	207.14
	PZ11	10.4763	9.15657	8.46631	6.73015			PZ11	6.73015	8.89337				RF00019	96	2.31269	284.347
	PZ12	12.1863	12.4692	12.0955	12.2934			PZ12	12.2934	10.0725				RF00021	115	1.64296	628.024
	PZ13	9.95806	10.0669	10.1937	10.1446			PZ13	10.1446	8.16071				RF00031	64	1.67269	280.448
	PZ14Bound	9.61903	9.67522	9.75084	9.5876			PZ14Bound	9.5876	8.07169				RF00033	94	1.65047	199.857
	PZ14Free	15.9027	15.8648	15.7194	15.8802			PZ14Free	15.8802	8.04444				RF00034	108	1.42767	180.806
	PZ15	7.75712	7.78088	7.65498	7.82641			PZ15	7.82641	5.79148				RF00041	121	1.48286	537.952
	PZ17	12.6373	11.7403	11.9218	11.9194			PZ17	11.9194	13.8868				RF00042	92	1.52486	293.025
	PZ19	8.57526	8.87428	8.7028	8.46747			PZ19	8.46747	8.62871				RF00046	96	1.5446	216.203
	PZ20	5.12398	5.1202	5.12186	5.14134			PZ20	5.14134	7.63641				RF00047	72	1.8006	286.215
	PZ21	6.01259	5.57242	5.93024	5.74481			PZ21	5.74481	9.66327				RF00048	61	1.5457	177.061
	PZ22	9.80472	9.99429	9.98311	9.96258			PZ22	9.96258	8.97482				RF00049	77	1.79818	117.821
	PZ23	13.1939	13.7573	13.2885	13.4031			PZ23	13.4031	8.78191				RF00051	80	1.82371	482.194
	PZ25	4.20929	4.40305	4.37773	4.27948			PZ25	4.27948	2.60452				RF00052	71	1.59707	588.176
	PZ27	16.6873	16.6366	14.8947	14.7689			PZ27	14.7689	17.1466				RF00053	88	2.07019	601.773
	PZ29	7.43295	7.28012	6.73037	7.54242			PZ29	7.54242	7.93024				RF00054	87	1.71345	273.849
	PZ30	19.3587	15.6523	16.0073	19.0071			PZ30	19.0071	15.68				RF00055	85	1.70519	184.165
	PZ33	9.32199	9.44797	9.34543	6.69966			PZ33	6.69966	8.26801				RF00056	134	3.10212	645.289
	Average	11.3375	11.1346	10.7901	10.5149			5kh8_A	4.57839	8.69228				RF00057	67	1.49148	262.458
								5mmi_B	4.92703	9.62898				RF00067	146	2.41419	560.667
								5t83_A	8.73615	12.1246				RF00068	95	1.52082	149.166
								5xxb_3	6.11179	9.22892				RF00069	76	1.67932	145.591
								5xy3_3	6.41792	12.0088				RF00070	65	1.50533	117.69
								5yyn_D	4.72627	6.29696				RF00071	72	1.43918	227.447
								5zal_C	3.3256	4.76294				RF00072	134	1.58713	449.551
								5zeb_B	5.80775	8.31394				RF00073	88	1.97765	482.901
								6fz0_A	13.6482	13.1739				RF00074	71	1.70039	428.853
								6hag_A	11.0615	10.1909				RF00076	76	1.74126	419.129
								6mwn_A	20.0049	8.68982				RF00078	75	1.26054	161.76
								6r5q_2	1.97482	6.27437				RF00079	87	1.20926	220.156
								6rm3_L70	5.71719	9.05189				RF00081	106	1.22365	203.613
								6t7t_6	2.69926	6.25988				RF00082	177	2.38842	846.475
								6ufj_A	10.4649	17.1372				RF00085	75	1.24475	105.839
								6v4x_Y	18.5579	13.7984				RF00086	71	1.24144	201.013
								6v4x_Z	20.7259	9.22008				RF00087	76	1.21164	160.577
								6vmy_A	17.8413	11.3421				RF00088	70	1.20342	173.479
								6vvj_A	4.47174	7.12327				RF00089	69	1.22567	205.919
								6zu5_L70	5.8106	9.282				RF00091	154	3.49135	606.644
								7a5f_24	10.0087	6.43348				RF00092	130	1.83511	337.151
								7as8_2	4.85127	6.32348				RF00093	71	1.60627	250.794
								7d7v_A	7.8394	10.809				RF00094	89	1.24179	880.753
								7d81_A	5.28584	7.60712				RF00095	58	1.20802	283.139
								7jil_3	5.4798	9.31748				RF00096	135	3.16958	370.569
								7k50_7	2.18706	6.19643				RF00097	107	2.67726	267.151
								7kga_A	16.1797	10.7572				RF00099	126	1.5323	482.302
								7kju_A	3.54767	6.21949				RF00101	145	1.77945	411.941
								7o7y_AT	17.6205	6.61073				RF00103	77	1.7164	513.903
								7o80_AT	3.2679	6.53873				RF00104	74	1.62587	405.957
														RF00105	82	1.84537	110.009
														RF00108	92	2.05395	251.68
														RF00109	67	1.21444	147.156
														RF00110	79	1.32743	199.107
														RF00111	100	1.3869	223.768
														RF00112	85	1.35437	207.272
														RF00113	147	1.33464	1118.4
														RF00118	61	1.2077	250.278
														RF00121	123	1.19695	252.558
														RF00127	95	2.12965	521.911
														RF00128	163	1.80479	742.571
														RF00129	78	1.77542	405.135
														RF00130	106	2.03351	533.979
														RF00131	60	1.58935	366.764
														RF00132	92	2.07722	135.925
														RF00133	85	1.89841	178.348
														RF00134	84	1.26288	145.476
														RF00135	94	1.75646	386.131
														RF00136	77	1.28145	256.978
														RF00137	78	1.25927	195.557
														RF00138	100	1.20994	727.649
														RF00139	132	2.92933	483.949
														RF00140	110	2.62715	287.823
														RF00142	108	1.31681	396.483
														RF00143	77	1.31926	263.287
														RF00144	102	2.32717	505.941
														RF00145	72	1.56959	167.069
														RF00147	79	1.67592	161.465
														RF00149	100	2.33786	144.818
														RF00150	68	1.60491	195.297
														RF00151	65	1.49467	105.103
														RF00152	83	1.67519	176.884
														RF00153	86	1.47146	274.295
														RF00154	70	1.35702	337.749
														RF00155	133	1.8597	346.562
														RF00156	135	3.62815	329.551
														RF00157	80	1.39387	149.715
														RF00158	70	1.18733	134.33
														RF00159	82	1.3082	165.833
														RF00160	86	1.95207	139.702
														RF00163	45	1.44633	362.854
														RF00165	61	1.24957	240.438
														RF00170	72	1.25243	163.378
														RF00172	80	1.21982	260.773
														RF00178	68	1.34059	280.244
														RF00179	71	1.23387	347.67
														RF00180	37	1.30369	100.524
														RF00181	74	1.74483	181.352
														RF00183	96	1.25331	339.14
														RF00185	96	1.21266	363.426
														RF00186	73	1.2918	279.23
														RF00187	72	1.17945	146.324
														RF00188	83	1.24087	162.636
														RF00189	68	1.38677	108.112
														RF00190	135	2.3953	524.025
														RF00191	149	4.09823	439.625
														RF00194	68	1.21121	264.93
														RF00195	121	1.20381	298.94
														RF00198	103	2.31406	422.029
														RF00199	110	1.88986	273.226
														RF00200	84	1.72685	309.815
														RF00201	115	2.03695	607.794
														RF00202	76	1.54217	120.754
														RF00203	80	1.4577	154.904
														RF00204	83	1.60005	187.606
														RF00205	97	1.50242	171.017
														RF00206	81	1.52403	167.37
														RF00208	87	1.50917	178.882
														RF00211	88	1.49159	190.864
														RF00212	70	1.52089	181.335
														RF00213	91	2.07584	190.093
														RF00214	90	1.35952	535.397
														RF00217	80	1.19632	138.981
														RF00218	104	1.24845	450.324
														RF00221	64	1.54816	221.414
														RF00232	168	1.37868	553.892
														RF00236	79	1.25453	255.019
														RF00237	62	1.45066	284.06
														RF00238	86	1.27592	314.13
														RF00239	81	1.82016	594.013
														RF00241	76	1.71734	368.483
														RF00242	94	1.25513	226.277
														RF00244	74	1.65689	520.461
														RF00245	76	1.69094	460.851
														RF00246	90	2.0152	703.023
														RF00247	90	2.04127	588.399
														RF00248	87	1.62798	839.078
														RF00249	74	1.16722	394.246
														RF00251	72	1.61019	508.529
														RF00252	182	1.52473	753.348
														RF00253	75	1.65319	401.508
														RF00255	96	2.08705	641.552
														RF00256	92	2.09676	667.11
														RF00257	85	1.81952	653.19
														RF00258	83	1.21472	654.049
														RF00259	169	1.35691	643.901
														RF00260	51	1.23887	247.421
														RF00263	133	2.09009	671.458
														RF00264	133	1.64217	523.978
														RF00265	132	1.61176	654.439
														RF00266	71	1.54297	439.454
														RF00267	94	1.451	279.818
														RF00268	78	1.42413	116.204
														RF00270	72	1.45846	115.997
														RF00271	83	1.48341	261.151
														RF00272	143	1.69173	421.083
														RF00273	73	1.52914	134.455
														RF00274	72	1.51023	123.413
														RF00275	71	1.47215	148.224
														RF00276	67	1.49416	102.107
														RF00277	71	1.50001	139.093
														RF00278	72	1.56244	238.605
														RF00279	72	1.50712	236.286
														RF00280	79	2.03473	215.393
														RF00281	77	1.54133	129.607
														RF00282	63	1.51049	109.749
														RF00283	83	1.40322	496.095
														RF00284	80	1.13914	120.592
														RF00285	91	1.187	153.274
														RF00286	131	1.6932	668.936
														RF00287	61	1.29404	94.804
														RF00288	97	1.16831	569.403
														RF00289	70	1.23473	121.142
														RF00291	140	1.25406	501.21
														RF00292	94	1.22962	155.372
														RF00294	119	1.23469	216.297
														RF00295	75	1.22503	129.363
														RF00296	86	1.33884	172.094
														RF00300	91	1.20474	149.058
														RF00301	94	1.24515	114.882
														RF00302	127	1.35397	360.662
														RF00303	123	1.75363	375.783
														RF00304	106	1.59789	495.917
														RF00307	118	1.17984	281.572
														RF00309	98	2.23207	174.286
														RF00311	123	1.25498	222.421
														RF00312	129	1.22383	149.885
														RF00315	81	1.18151	169.385
														RF00317	90	1.12383	209.032
														RF00319	184	2.57821	949.613
														RF00320	86	1.2261	184.654
														RF00321	139	3.79846	220.199
														RF00322	130	3.19393	612.725
														RF00324	84	1.23061	120.12
														RF00325	78	1.54863	117.29
														RF00326	81	1.24276	228.465
														RF00327	108	1.28045	457.901
														RF00328	93	1.18831	266.754
														RF00329	88	1.14695	187.305
														RF00330	100	1.51968	202.592
														RF00332	90	1.20304	230.109
														RF00333	100	1.43908	330.223
														RF00334	131	2.90129	613.048
														RF00335	101	2.36111	188.232
														RF00336	147	1.29283	195.44
														RF00337	184	2.52833	1043.65
														RF00339	72	1.21163	292.005
														RF00340	132	2.92966	662.017
														RF00341	63	1.40021	278.074
														RF00342	73	1.55963	393.499
														RF00343	89	1.41223	188.93
														RF00344	73	1.27037	140.187
														RF00345	93	1.42013	133.171
														RF00348	129	1.29642	178.239
														RF00349	90	1.34622	226.339
														RF00350	109	1.35859	238.921
														RF00351	90	1.3114	149.874
														RF00352	82	1.23828	175.848
														RF00353	97	1.3046	218.701
														RF00355	78	1.21127	141.292
														RF00356	98	1.18997	147.348
														RF00357	97	2.17153	405.8
														RF00358	96	1.66604	187.722
														RF00359	88	1.82545	203.86
														RF00360	117	1.56218	318.392
														RF00361	98	1.32208	192.334
														RF00368	83	1.3554	195.812
														RF00369	163	1.40089	665.727
														RF00370	86	1.2946	150.193
														RF00371	92	1.26403	341.253
														RF00376	84	1.26054	245.664
														RF00377	110	1.25683	311.529
														RF00378	108	1.36972	329.309
														RF00383	118	1.31117	403.979
														RF00385	42	1.21057	241.315
														RF00386	90	1.29044	570.968
														RF00387	162	1.25324	575.765
														RF00389	159	1.28549	1027.31
														RF00391	130	3.57591	526.064
														RF00392	134	3.13143	527.278
														RF00393	139	2.34782	322.93
														RF00394	141	1.30277	533.157
														RF00396	134	1.72719	646.269
														RF00397	135	1.54728	638.333
														RF00398	137	1.78799	670.096
														RF00399	131	1.65971	290.572
														RF00400	126	1.49964	382.406
														RF00401	128	1.25748	561.573
														RF00402	128	1.94778	549.021
														RF00403	133	1.52704	297.409
														RF00404	135	1.44049	660.641
														RF00405	131	2.43018	347.179
														RF00406	136	3.34908	531.554
														RF00407	136	1.42356	258.641
														RF00408	135	2.48002	389.822
														RF00409	140	3.83529	708.542
														RF00410	137	3.76488	291.97
														RF00411	133	1.73776	430.084
														RF00412	136	1.9402	511.136
														RF00413	131	2.27845	459.269
														RF00414	134	1.72943	546.148
														RF00415	129	1.5057	479.451
														RF00416	138	1.5197	432.453
														RF00417	129	1.47039	623.041
														RF00418	136	1.49487	458.364
														RF00419	134	1.50617	321.199
														RF00420	132	1.76435	289.954
														RF00421	121	1.53883	418.521
														RF00422	130	1.62326	628.151
														RF00423	129	1.48601	556.2
														RF00424	187	3.34293	1042.38
														RF00425	132	2.55019	749.813
														RF00426	128	1.48346	753.537
														RF00427	125	1.47166	597.669
														RF00428	131	1.68028	380.605
														RF00429	140	1.98422	424.609
														RF00430	129	1.77813	517.32
														RF00431	135	2.15363	510.576
														RF00432	133	3.6167	448.857
														RF00435	94	1.47045	436.655
														RF00436	54	1.65191	146.611
														RF00438	130	2.18922	543.06
														RF00439	85	1.41663	182.288
														RF00440	65	1.54141	196.475
														RF00443	127	1.45036	214.122
														RF00444	150	1.69969	369.969
														RF00445	117	2.85074	611.825
														RF00446	87	1.9765	482.968
														RF00451	104	2.44513	450.553
														RF00452	114	2.67052	476.268
														RF00454	59	1.22512	325.028
														RF00455	86	1.95654	613.504
														RF00456	90	2.05524	609.966
														RF00460	74	1.15578	178.304
														RF00464	80	1.71282	456.195
														RF00467	75	1.16102	423.074
														RF00468	65	1.23979	312.19
														RF00469	37	1.22357	228.472
														RF00471	105	1.20642	206.476
														RF00472	92	1.27355	133.933
														RF00473	87	1.21582	111.453
														RF00474	95	1.1913	153.027
														RF00475	94	1.14007	179.847
														RF00476	85	1.9386	122.486
														RF00477	104	1.1572	332.637
														RF00479	97	1.18284	176.188
														RF00482	140	1.53893	533.062
														RF00483	121	1.19879	318.474
														RF00484	149	1.24444	954.212
														RF00485	114	2.65775	668.304
														RF00486	92	1.57816	606.55
														RF00489	46	1.1414	210.249
														RF00490	67	1.23621	393.222
														RF00492	144	1.24537	762.118
														RF00493	70	1.23316	311.318
														RF00494	80	1.19931	174.576
														RF00506	118	2.30682	501.231
														RF00509	105	1.34119	217.703
														RF00510	94	1.33398	857.327
														RF00512	148	1.98724	930.633
														RF00513	100	1.25742	299.923
														RF00514	126	2.85955	546.757
														RF00515	115	2.7195	306.859
														RF00516	122	1.44737	352.201
														RF00517	52	1.30695	149.467
														RF00518	153	2.09245	302.029
														RF00519	77	1.73803	208.087
														RF00520	73	1.27042	340.656
														RF00521	79	1.77129	338.503
														RF00522	45	1.18859	141.543
														RF00523	40	1.26734	105.535
														RF00526	83	1.26717	129.373
														RF00528	89	1.29416	160.694
														RF00529	109	1.23709	233.574
														RF00530	75	1.20977	128.059
														RF00531	84	1.1843	105.783
														RF00532	86	1.16424	125.421
														RF00533	79	1.22865	287.44
														RF00535	80	1.22583	107.175
														RF00536	82	1.23806	125.757
														RF00537	97	1.226	159.855
														RF00538	75	1.20765	176.043
														RF00540	156	1.29029	564.083
														RF00542	138	1.2685	659.794
														RF00543	140	1.23363	412.005
														RF00544	143	1.14353	481.748
														RF00545	145	1.24931	641.992
														RF00546	133	1.23916	480.947
														RF00548	134	3.58824	790.13
														RF00550	150	1.24918	440.393
														RF00553	166	1.93123	939.967
														RF00554	135	3.64666	358.584
														RF00555	60	1.20082	261.868
														RF00556	42	1.20694	198.86
														RF00557	138	3.78537	325.646
														RF00558	127	3.02254	291.9
														RF00559	77	1.75996	287.894
														RF00560	132	3.5929	718.005
														RF00561	128	3.05142	771.007
														RF00562	133	1.41831	536.002
														RF00564	140	1.78416	536.023
														RF00565	141	1.57081	640.734
														RF00566	129	1.56394	464.122
														RF00568	122	2.84221	557.916
														RF00569	76	1.20676	181.987
														RF00570	67	1.18895	294.521
														RF00571	73	1.20913	126.876
														RF00572	76	1.20034	112.809
														RF00573	111	1.18641	423.472
														RF00574	77	1.12195	245.136
														RF00575	89	1.17785	249.795
														RF00576	86	1.18608	517.469
														RF00577	80	1.16047	181.008
														RF00578	114	1.21018	399.782
														RF00579	111	1.13582	931.642
														RF00580	95	1.29215	194.54
														RF00581	90	1.5016	220.765
														RF00582	136	1.55456	550.408
														RF00584	87	1.1437	227.274
														RF00586	148	1.71846	530.286
														RF00588	70	1.13299	170.365
														RF00591	68	1.19095	263.846
														RF00592	65	1.27193	94.1194
														RF00593	94	1.2482	316.48
														RF00594	86	1.21206	663.141
														RF00598	132	2.02957	740.602
														RF00599	125	1.5322	465.2
														RF00600	143	1.83847	837.371
														RF00601	130	1.58828	451.924
														RF00602	140	1.32226	384.457
														RF00603	110	1.25024	518.247
														RF00604	91	1.21078	286.47
														RF00606	74	1.53193	178.574
														RF00607	65	1.36735	219.491
														RF00608	74	1.19326	164.987
														RF00609	81	1.21435	255.724
														RF00610	71	1.36258	178.458
														RF00611	89	1.20559	177.837
														RF00612	62	1.1675	108.087
														RF00613	137	1.48157	435.864
														RF00614	129	3.48926	690.742
														RF00617	45	1.22105	121.22
														RF00618	132	3.24973	396.458
														RF00620	153	1.25995	931.315
														RF00621	191	1.57659	1182.16
														RF00622	78	1.21487	579.397
														RF00623	180	1.68397	366.616
														RF00624	74	1.23064	179.082
														RF00625	139	1.25238	372.028
														RF00627	119	1.134	533.639
														RF00628	194	2.08686	419.691
														RF00630	66	1.53727	200.742
														RF00635	118	1.20944	345.038
														RF00637	94	1.27165	576.706
														RF00638	196	5.92387	1152.95
														RF00639	87	1.98798	626.144
														RF00640	114	2.72477	539.903
														RF00641	80	1.81093	646.015
														RF00642	75	1.6736	554.882
														RF00643	101	2.36192	608.245
														RF00644	83	1.89777	430.401
														RF00645	118	2.91548	420.965
														RF00646	102	2.37604	647.057
														RF00647	106	2.44497	551.331
														RF00648	118	2.608	427.475
														RF00649	84	1.76519	678.203
														RF00650	86	1.87938	856.123
														RF00651	70	1.60399	376.492
														RF00652	91	2.11896	114.832
														RF00653	88	1.24722	763.439
														RF00654	89	2.06604	403.8
														RF00655	86	1.95723	654.736
														RF00656	102	1.94755	413.33
														RF00657	84	1.78065	693.418
														RF00658	72	1.25052	554.752
														RF00659	93	1.97209	558.081
														RF00660	110	2.60918	830.548
														RF00661	81	1.39089	319.861
														RF00662	88	1.32209	390.137
														RF00663	102	1.32379	598.79
														RF00664	110	1.3645	777.349
														RF00665	82	1.88933	618.422
														RF00666	70	1.22912	500.102
														RF00667	69	1.57453	449.544
														RF00668	69	1.60815	289.151
														RF00669	78	1.33453	515.175
														RF00670	81	1.2643	650.579
														RF00671	77	1.64577	845.61
														RF00672	89	2.0226	636.003
														RF00673	106	1.61713	497.616
														RF00674	104	1.5057	481.529
														RF00675	88	1.50582	635.636
														RF00676	97	1.154	774.324
														RF00677	129	2.51934	805.775
														RF00678	98	1.24526	565.748
														RF00679	96	1.60927	492.059
														RF00680	81	1.24512	709.613
														RF00682	85	1.09581	493.493
														RF00683	106	1.27347	446.863
														RF00684	74	1.25266	484.539
														RF00685	103	1.15691	507.235
														RF00686	82	1.31489	596.781
														RF00687	83	1.14806	705.03
														RF00688	109	2.39482	409.301
														RF00689	121	2.63805	487.934
														RF00690	126	1.43435	782.441
														RF00691	90	2.0655	431.78
														RF00692	111	1.2399	569.908
														RF00693	70	1.52198	257.009
														RF00694	100	2.29437	610.3
														RF00695	109	2.29164	427.701
														RF00696	80	1.33692	491.583
														RF00697	93	2.13124	562.874
														RF00698	92	1.26941	533.918
														RF00699	73	1.26962	566.525
														RF00700	69	1.22273	304.329
														RF00701	73	1.18775	406.928
														RF00702	85	1.18548	611.118
														RF00703	68	1.27582	355.332
														RF00704	117	1.95767	415.394
														RF00705	87	1.1939	702.285
														RF00706	92	1.81835	604.172
														RF00707	75	1.13219	571.063
														RF00708	91	1.11951	615.709
														RF00709	84	1.84408	403.581
														RF00710	94	1.25543	459.33
														RF00711	90	2.09437	641.05
														RF00712	77	1.20486	427.554
														RF00713	102	1.28581	457.198
														RF00714	102	1.50723	661.197
														RF00715	73	1.23909	497.296
														RF00716	73	1.20316	463.985
														RF00717	84	1.18621	497.031
														RF00718	86	1.2323	778.422
														RF00719	95	1.19244	635.692
														RF00720	92	1.15917	812.82
														RF00722	72	1.17965	557.565
														RF00723	111	1.21198	878.287
														RF00724	95	1.13897	461.018
														RF00725	71	1.16992	563.268
														RF00726	99	1.18432	691.815
														RF00727	89	1.23008	410.449
														RF00728	102	1.16814	712.795
														RF00729	100	1.15566	544.597
														RF00730	101	1.20823	567.467
														RF00731	65	1.16308	386.714
														RF00732	88	1.14443	536.391
														RF00733	80	1.20617	458.415
														RF00735	68	1.15486	541.643
														RF00736	76	1.57738	229.234
														RF00737	84	1.18666	630.162
														RF00740	75	1.18072	407.925
														RF00741	66	1.13917	401.486
														RF00742	91	1.91628	379.634
														RF00743	63	1.5155	339.879
														RF00744	71	1.20721	386.31
														RF00745	89	1.31829	577.846
														RF00746	115	1.44928	719.565
														RF00747	98	1.29836	467.167
														RF00748	93	1.29556	725.767
														RF00749	80	1.26679	592.529
														RF00750	78	1.28731	497.135
														RF00751	74	1.12645	416.769
														RF00752	67	1.22478	383.727
														RF00753	71	1.25543	559.289
														RF00754	93	1.23384	372.524
														RF00755	85	1.20678	820.088
														RF00756	63	1.23839	326.544
														RF00757	91	1.22518	594.51
														RF00758	95	1.21486	717.485
														RF00760	99	1.21513	767.62
														RF00761	97	1.26666	851.701
														RF00762	91	1.27929	582.079
														RF00763	96	1.22282	710.254
														RF00764	91	1.18023	696.361
														RF00765	93	1.15369	538.481
														RF00766	94	1.25185	586.362
														RF00767	85	1.20154	684.968
														RF00768	122	1.36717	383.625
														RF00769	94	1.31032	619.133
														RF00770	97	1.21992	663.402
														RF00771	81	1.50642	580.094
														RF00772	84	1.20472	308.375
														RF00775	94	1.21682	629.957
														RF00777	84	1.31289	594.598
														RF00778	84	1.2748	357.449
														RF00779	107	1.22979	678.498
														RF00780	99	1.27223	366.322
														RF00781	84	1.25387	692.074
														RF00782	140	3.78473	177.184
														RF00783	67	1.27366	400.464
														RF00784	68	1.40313	338.39
														RF00788	93	1.47465	571.336
														RF00789	100	2.28338	700.33
														RF00792	128	1.53811	552.493
														RF00793	112	1.48504	915.279
														RF00801	95	1.46489	577.579
														RF00802	79	1.45284	590.721
														RF00803	85	1.45202	538.241
														RF00804	113	1.50054	616.277
														RF00806	99	1.46826	652.58
														RF00808	98	1.43426	784.653
														RF00813	78	1.47187	592.987
														RF00818	68	1.52833	377.482
														RF00822	100	1.472	774.691
														RF00824	101	1.43369	529.003
														RF00825	95	1.57249	707.325
														RF00827	97	1.50817	671.644
														RF00828	100	1.54414	729.174
														RF00829	89	1.44221	886.046
														RF00830	96	1.45364	489.283
														RF00832	57	1.45799	266.933
														RF00838	111	1.61918	584.155
														RF00839	85	1.21659	639.413
														RF00840	71	1.19823	583.914
														RF00841	88	1.27037	508.399
														RF00842	115	1.28212	462.769
														RF00844	68	1.23802	372.395
														RF00845	100	1.4271	1004.75
														RF00846	108	1.20202	694.38
														RF00848	87	1.30292	607.643
														RF00854	72	1.22489	428.865
														RF00857	99	2.05103	316.432
														RF00858	83	1.24864	625.505
														RF00861	83	1.16135	702.92
														RF00862	84	1.24117	795.14
														RF00865	129	3.47613	429.805
														RF00870	81	1.33875	552.073
														RF00872	97	1.27129	578.052
														RF00873	97	1.25416	690.304
														RF00875	81	1.85303	218.15
														RF00876	88	1.9738	463.215
														RF00877	88	1.21768	693.162
														RF00878	104	1.25518	703.696
														RF00879	96	1.30385	747.886
														RF00882	190	5.7429	971.389
														RF00883	181	1.77885	1439.09
														RF00886	176	5.04056	1514.13
														RF00887	94	1.12492	765.288
														RF00888	99	1.28051	958.592
														RF00890	61	1.24389	332.459
														RF00891	75	1.21932	497.323
														RF00892	86	1.33068	692.309
														RF00897	73	1.23009	614.714
														RF00898	72	1.22272	435.937
														RF00906	135	4.03449	942.138
														RF00908	131	1.15469	398.386
														RF00910	77	1.15832	367.477
														RF00911	100	1.22441	565.569
														RF00912	86	1.20436	590.956
														RF00915	80	1.20309	403.233
														RF00917	88	1.18793	708.418
														RF00918	81	1.19585	557.47
														RF00919	76	1.15647	381.129
														RF00921	91	1.21498	507.412
														RF00927	98	1.27418	602.993
														RF00928	97	1.20609	675.885
														RF00929	77	1.22055	653.695
														RF00933	77	1.23233	452.946
														RF00935	81	1.12333	562.727
														RF00936	100	1.20196	696.162
														RF00937	98	1.19821	891.817
														RF00939	83	1.2792	457.097
														RF00942	86	1.24633	433.729
														RF00946	94	1.24063	297.181
														RF00947	95	1.19072	615.374
														RF00948	97	1.1386	701.006
														RF00950	78	1.20276	562.56
														RF00951	52	1.31037	244.824
														RF00952	95	2.12692	442.552
														RF00954	105	1.1427	869.292
														RF00958	124	1.19152	1113.47
														RF00966	73	1.1931	470.522
														RF00972	97	1.2034	612.655
														RF00973	97	1.2938	675.742
														RF00975	131	1.19608	294.106
														RF00980	97	1.11799	584.947
														RF00983	95	1.23676	810.339
														RF00989	116	1.23833	435.447
														RF00991	95	1.19309	589.43
														RF00994	66	1.62063	385.277
														RF00996	75	1.253	476.098
														RF00998	95	2.18625	626.727
														RF01002	98	1.20458	752.371
														RF01003	79	1.23077	506.537
														RF01005	172	1.46755	685.301
														RF01010	94	1.25239	528.128
														RF01012	95	1.21389	726.791
														RF01014	74	1.22389	302.97
														RF01015	74	1.16739	622.8
														RF01016	97	2.1903	592.863
														RF01018	96	1.28938	688.769
														RF01019	81	1.16162	644.028
														RF01023	94	1.15082	844.659
														RF01026	107	1.21606	397.37
														RF01031	98	1.21094	757.729
														RF01033	110	1.19484	1006.01
														RF01036	95	1.21988	461.911
														RF01038	100	1.21218	762
														RF01039	86	1.11909	371.442
														RF01042	79	1.24905	487.49
														RF01044	96	1.22434	554.517
														RF01045	91	2.08876	544.394
														RF01055	135	3.62192	1268.26
														RF01056	115	1.2295	306.642
														RF01057	78	1.83857	591.215
														RF01059	97	2.25692	516.23
														RF01061	84	1.91339	676.085
														RF01065	102	1.46965	461.964
														RF01066	75	1.50567	342.717
														RF01067	92	1.46655	394.92
														RF01068	48	1.42769	128.573
														RF01069	125	1.50332	489.986
														RF01070	83	1.44704	857.257
														RF01072	31	1.6091	174.569
														RF01089	124	1.13318	379.034
														RF01090	66	1.19674	183.909
														RF01093	60	1.23752	291.487
														RF01097	52	1.2753	213.544
														RF01099	48	1.20158	144.61
														RF01116	59	1.17446	149.121
														RF01133	55	1.16863	106.883
														RF01151	55	1.14383	105.419
														RF01152	57	1.20922	320.831
														RF01155	66	1.2063	97.4383
														RF01156	70	1.22497	423.504
														RF01159	71	1.21347	118.753
														RF01161	72	1.11846	123.416
														RF01163	77	1.18552	140.475
														RF01164	74	1.20414	205.832
														RF01168	77	1.19265	232.41
														RF01169	77	1.19398	192.114
														RF01170	84	1.20895	383.672
														RF01173	80	1.13398	280.681
														RF01174	79	1.19211	128.785
														RF01176	82	1.21965	102.671
														RF01177	83	1.20348	107.132
														RF01178	85	1.21359	174.713
														RF01179	84	1.21586	127.597
														RF01181	83	1.13483	134.498
														RF01182	84	1.194	194.611
														RF01183	84	1.17489	110.878
														RF01184	89	1.19697	134.554
														RF01185	88	1.96016	196.905
														RF01186	86	1.23089	197.545
														RF01188	84	1.21295	112.483
														RF01191	82	1.19903	409.798
														RF01192	87	1.21	165.254
														RF01193	90	1.20558	147.596
														RF01195	92	1.15989	154.173
														RF01197	95	1.18205	193.89
														RF01198	99	1.37662	156.737
														RF01200	97	1.27564	226.28
														RF01201	93	1.20364	138.465
														RF01203	96	1.22662	137.671
														RF01204	100	1.15813	129.147
														RF01206	92	1.23261	431.624
														RF01207	103	1.23299	193.148
														RF01208	106	1.42293	243.411
														RF01209	101	1.20958	259.056
														RF01210	104	2.42794	124.451
														RF01211	104	1.15734	239.854
														RF01212	109	1.2293	130.319
														RF01213	106	1.49677	260.085
														RF01214	98	1.22159	149.642
														RF01215	106	1.39797	394.434
														RF01216	109	1.3864	324.118
														RF01218	111	1.49653	167.861
														RF01219	116	1.46738	301.04
														RF01220	118	1.42591	312.523
														RF01223	124	1.25165	256.03
														RF01224	129	1.96337	449.942
														RF01225	128	1.54462	487.378
														RF01227	129	2.20652	434.437
														RF01228	128	1.28766	416.679
														RF01229	134	1.51637	664.332
														RF01230	131	1.75787	393.104
														RF01231	134	3.40139	375.8
														RF01233	134	2.52074	346.852
														RF01234	138	1.42414	552.683
														RF01236	144	1.36287	421.635
														RF01237	165	1.30351	518.072
														RF01238	165	1.28196	1019.47
														RF01239	170	1.43263	840.135
														RF01240	180	1.44261	876.327
														RF01241	179	3.50401	921.489
														RF01242	180	3.41757	805.435
														RF01244	187	1.56	831.857
														RF01247	191	1.99841	822.087
														RF01248	184	1.70068	906.289
														RF01249	198	1.7935	1094.16
														RF01250	193	1.68263	996.64
														RF01251	193	1.80432	911.973
														RF01252	196	1.86158	941.788
														RF01253	197	1.83498	867.093
														RF01266	180	1.48345	615.906
														RF01269	176	2.38542	577.751
														RF01277	67	1.19225	302.059
														RF01278	67	1.2223	189.483
														RF01279	76	1.19696	128.485
														RF01280	84	1.21843	236.157
														RF01281	81	1.19646	141.091
														RF01283	86	1.15183	159.61
														RF01284	92	1.72204	118.196
														RF01285	86	1.78718	254.078
														RF01286	94	1.22863	233.338
														RF01287	94	1.21639	232.964
														RF01288	93	1.20256	207.059
														RF01290	139	1.26825	774.881
														RF01291	142	1.4429	355.126
														RF01292	149	2.6614	601.723
														RF01299	69	1.21761	242.066
														RF01300	65	1.21265	159.948
														RF01301	77	1.18187	203.636
														RF01302	90	1.48326	129.213
														RF01318	37	1.18072	126.616
														RF01320	37	1.25653	114.294
														RF01321	37	1.20824	80.7762
														RF01322	37	1.30346	157.054
														RF01323	37	1.22919	120.748
														RF01324	36	1.26182	146.14
														RF01329	37	1.23567	136.127
														RF01331	37	1.1536	103.464
														RF01332	37	1.27288	98.0459
														RF01333	36	1.35004	151.327
														RF01334	37	1.38769	107.092
														RF01335	36	1.46781	151.635
														RF01336	36	1.48815	108.527
														RF01340	37	1.52786	177.021
														RF01342	37	1.50059	113.077
														RF01343	37	1.52978	96.9403
														RF01345	36	1.52506	119.882
														RF01346	36	1.54376	133.654
														RF01347	35	1.43572	92.9117
														RF01348	35	1.4963	82.2258
														RF01358	31	1.50233	105.163
														RF01360	37	1.45297	148.781
														RF01362	47	1.50529	100.125
														RF01363	46	1.422	203.07
														RF01365	37	1.44602	107.315
														RF01368	37	1.50788	102.559
														RF01369	37	1.58172	121.163
														RF01370	37	1.46241	133.379
														RF01371	37	1.4401	160.766
														RF01373	37	1.49699	109.467
														RF01376	37	1.45284	118.885
														RF01379	37	1.33548	112.596
														RF01385	129	1.2186	214.315
														RF01387	123	1.14958	565.122
														RF01392	98	1.22514	242.869
														RF01394	77	1.59003	243.301
														RF01396	143	1.48767	268.457
														RF01400	130	1.33065	448.741
														RF01405	124	2.7149	520.137
														RF01408	142	1.55657	616.446
														RF01410	87	1.54241	214.15
														RF01411	113	1.41186	443.654
														RF01413	89	2.05489	483.924
														RF01414	58	1.44538	126.349
														RF01418	113	1.30088	876.143
														RF01419	187	5.41271	189.542
														RF01420	103	1.27011	187.402
														RF01421	87	1.9422	410.491
														RF01422	86	1.31704	400.467
														RF01423	80	1.15557	195.137
														RF01424	92	1.25431	125.887
														RF01426	101	1.3909	154.565
														RF01427	139	1.25249	542.11
														RF01428	91	1.31289	143.524
														RF01429	122	1.24757	142.207
														RF01430	149	2.47765	790.927
														RF01431	143	2.37411	1047
														RF01432	169	2.38535	741.207
														RF01433	146	2.28407	561.001
														RF01438	172	1.40754	629.519
														RF01455	86	1.42182	177.069
														RF01456	140	1.69042	412.185
														RF01458	98	1.57113	483.768
														RF01470	150	1.827	482.44
														RF01482	149	1.79972	1124.89
														RF01489	71	1.47825	133.161
														RF01492	186	4.7032	381.479
														RF01495	147	1.50374	494.009
														RF01496	195	3.80962	1010.05
														RF01497	117	2.72254	394.429
														RF01498	100	1.40571	134.944
														RF01499	93	1.23453	193.004
														RF01500	149	1.47369	297.18
														RF01501	77	1.2145	134.221
														RF01504	158	1.47087	160.719
														RF01505	103	1.2471	142.568
														RF01506	83	1.21351	121.769
														RF01507	93	1.18918	127.062
														RF01509	91	1.24119	198.03
														RF01511	107	1.41075	214.816
														RF01513	96	1.32999	134.869
														RF01514	103	1.42581	131.933
														RF01515	106	1.41763	146.559
														RF01517	110	1.23011	618.842
														RF01518	90	1.25652	437.13
														RF01522	71	1.22912	254.377
														RF01523	63	1.30131	345.319
														RF01524	73	1.20697	329.352
														RF01525	66	1.12411	364.71
														RF01527	136	1.44251	713.443
														RF01531	62	1.50263	350.002
														RF01532	69	1.50732	383.277
														RF01537	70	1.43056	404.44
														RF01538	72	1.53112	297.422
														RF01539	72	1.25674	227.582
														RF01540	64	1.24753	301.267
														RF01541	74	1.25466	407.882
														RF01543	68	1.33975	302.921
														RF01546	66	1.26268	232.601
														RF01547	64	1.22645	403.589
														RF01548	73	1.22303	326.588
														RF01549	65	1.19164	348.469
														RF01550	63	1.36558	395.9
														RF01552	86	1.50701	287.732
														RF01553	65	1.37432	350.133
														RF01554	68	1.22199	318.1
														RF01555	68	1.22312	345.959
														RF01556	63	1.23516	282.716
														RF01557	62	1.25386	281.638
														RF01558	71	1.2705	363.722
														RF01581	156	2.22164	1252.92
														RF01588	105	1.28357	172.764
														RF01596	82	1.24392	128.473
														RF01597	83	1.23999	136.017
														RF01601	160	1.24141	384.576
														RF01602	143	1.26249	513.844
														RF01604	78	1.25585	113.781
														RF01606	145	1.16826	522.577
														RF01615	70	1.19405	120.982
														RF01629	131	1.23854	759.736
														RF01637	155	1.23063	878.995
														RF01656	130	2.07844	535.698
														RF01660	140	1.25492	650.196
														RF01668	72	1.20666	217.247
														RF01669	146	1.2257	329.323
														RF01671	135	1.25407	375.458
														RF01674	192	1.82747	736.527
														RF01676	82	1.24351	206.003
														RF01679	61	1.21446	280.376
														RF01684	56	1.21263	420.73
														RF01685	108	1.26895	365.928
														RF01687	46	1.16101	127.869
														RF01688	63	1.53765	469.216
														RF01690	67	1.5656	237.385
														RF01691	61	1.12444	250.242
														RF01692	131	1.66005	510.975
														RF01693	179	2.41232	657.451
														RF01694	82	1.23261	344.589
														RF01695	87	1.9538	495.524
														RF01696	67	1.20135	247.653
														RF01697	73	1.22741	292.781
														RF01699	166	4.67439	1968.91
														RF01701	69	1.61843	250.788
														RF01704	60	1.4486	189.846
														RF01705	76	1.78645	381.18
														RF01706	77	1.22893	356.489
														RF01707	38	1.11651	123.556
														RF01708	78	1.20044	296.522
														RF01709	58	1.22194	147.992
														RF01712	103	1.18879	547.559
														RF01716	44	1.15235	118.501
														RF01717	97	2.17456	204.593
														RF01719	116	1.20558	383.834
														RF01720	102	1.21626	286.889
														RF01721	111	1.22086	321.814
														RF01723	103	1.11895	571.708
														RF01726	60	1.40769	181.347
														RF01728	153	1.89181	472.197
														RF01730	78	1.20983	268.59
														RF01731	168	4.7649	946.848
														RF01732	146	1.26393	750.564
														RF01735	117	1.3789	918.871
														RF01736	141	1.28513	559.486
														RF01738	61	1.15119	433.388
														RF01739	53	1.30224	353.989
														RF01740	88	1.2051	356.608
														RF01742	106	1.22067	765.98
														RF01745	192	2.73171	1721.54
														RF01746	107	2.48079	765.5
														RF01747	60	1.398	232.539
														RF01748	43	1.16284	118.653
														RF01749	92	2.07272	253.627
														RF01751	70	1.20576	274.304
														RF01752	197	1.74417	1364.19
														RF01753	60	1.28079	157.823
														RF01754	149	4.10323	510.714
														RF01755	132	1.23527	398.865
														RF01757	155	1.15773	580.47
														RF01759	70	1.28301	190.601
														RF01760	104	1.43942	812.234
														RF01761	98	1.21967	313.975
														RF01762	56	1.19644	208.354
														RF01764	101	1.64888	610.647
														RF01767	82	1.1866	346.921
														RF01769	124	1.28399	508.404
														RF01770	102	1.73341	160.653
														RF01771	109	1.21431	222.88
														RF01772	108	1.15823	272.392
														RF01773	128	1.20701	319.616
														RF01776	91	1.21214	176.449
														RF01778	142	1.30403	147.102
														RF01781	68	1.55508	393.795
														RF01782	75	1.756	246.803
														RF01787	82	1.95978	721.456
														RF01788	191	5.61744	861.622
														RF01790	43	1.20858	219.488
														RF01791	57	1.18866	281.168
														RF01793	52	1.30402	203.123
														RF01794	157	2.93116	868.665
														RF01796	119	1.27755	314.754
														RF01797	94	1.22419	392.017
														RF01803	54	1.25767	364.7
														RF01808	194	1.90433	725.737
														RF01809	77	1.17867	400.479
														RF01811	72	1.11717	294.798
														RF01813	66	1.17593	267.017
														RF01814	83	1.25048	259.844
														RF01815	132	1.4702	496.956
														RF01819	189	3.06938	787.443
														RF01820	112	1.28775	308.77
														RF01830	107	2.3253	326.649
														RF01832	73	1.21011	167.906
														RF01835	45	1.15158	272.673
														RF01844	80	1.26142	194.135
														RF01853	106	1.28835	672.839
														RF01859	125	3.00891	733.916
														RF01860	92	1.26896	127.159
														RF01861	63	1.19272	280.223
														RF01862	67	1.21451	395.712
														RF01867	159	1.56348	339.272
														RF01871	95	1.21482	197.282
														RF01872	105	1.21516	125.37
														RF01873	107	1.16877	128.006
														RF01874	135	1.28411	676.663
														RF01875	146	1.26814	188.644
														RF01876	83	1.18786	123.613
														RF01879	165	1.3668	187.676
														RF01880	85	1.19949	110.594
														RF01881	126	1.23089	868.514
														RF01882	145	1.43107	264.722
														RF01883	89	1.2251	112.425
														RF01884	152	2.54956	182.092
														RF01887	180	1.55934	571.73
														RF01892	180	1.84878	180.7
														RF01895	103	1.83577	590.077
														RF01896	106	1.50261	877.189
														RF01897	107	1.50474	325.615
														RF01898	88	1.4916	525.882
														RF01899	89	1.49829	722.534
														RF01900	92	1.47932	392.035
														RF01901	98	1.3341	559.964
														RF01902	96	1.25538	932.018
														RF01903	90	1.3696	399.194
														RF01904	37	1.22389	102.966
														RF01905	69	1.20993	100.689
														RF01906	98	1.2247	131.616
														RF01909	150	1.2411	218.803
														RF01910	87	1.25358	542.116
														RF01911	170	4.95011	993.884
														RF01912	117	2.82421	1213.13
														RF01913	100	1.17285	688.543
														RF01914	96	1.28809	577.18
														RF01915	120	1.25719	685.472
														RF01916	95	1.22382	586.045
														RF01917	105	2.56387	749.98
														RF01918	106	1.23981	566.21
														RF01919	110	1.19131	496.151
														RF01920	110	1.14423	564.903
														RF01921	112	1.27624	693.991
														RF01922	104	1.27202	611.175
														RF01923	96	1.25257	363.579
														RF01924	75	1.72014	220.694
														RF01925	124	1.41918	1398.9
														RF01926	114	1.21175	652.389
														RF01937	88	1.9577	579.831
														RF01938	84	1.2791	649.221
														RF01939	67	1.23895	332.081
														RF01941	128	1.25532	599.409
														RF01942	120	2.916
														RF01943	120	1.22033	752.712
														RF01944	92	1.25574	519.085
														RF01945	104	1.23937	582.993
														RF01947	196	1.75974	788.151
														RF01948	116	1.24515	127.061
														RF01952	69	1.24715	221.346
														RF01954	109	1.15476	190.01
														RF01955	122	1.21806	162.897
														RF01956	116	1.22784	121.157
														RF01957	159	1.32458	166.611
														RF01962	61	1.27085	99.1338
														RF01963	135	1.21807	266.767
														RF01964	109	1.19861	130.685
														RF01965	108	1.16937	168.673
														RF01966	128	1.26167	286.858
														RF01969	143	1.37555	172.764
														RF01970	193	2.33631	261.144
														RF01971	154	1.28133	278.23
														RF01972	71	1.21827	110.275
														RF01973	69	1.14788	110.062
														RF01974	116	1.22281	117.414
														RF01975	125	1.2468	329.6
														RF01977	59	1.33626	100.339
														RF01978	102	1.24026	150.615
														RF01979	145	1.31234	233.259
														RF01981	132	1.42958	133.641
														RF01982	100	1.19158	362.088
														RF01983	154	1.21763	331.942
														RF01984	128	1.23789	156.678
														RF01985	61	1.22962	96.4031
														RF01986	100	1.22544	126.188
														RF01987	78	1.20237	124.92
														RF01988	55	1.19765	302.464
														RF01989	59	1.30486	171.464
														RF01990	38	1.27672	117.895
														RF01996	90	1.35107	606.113
														RF01997	105	1.31933	648.02
														RF01999	118	2.84055	515.994
														RF02000	86	1.97033	630.976
														RF02002	110	1.54074	320.834
														RF02003	138	3.75168	712.132
														RF02009	105	1.17147	623.155
														RF02010	114	1.19554	645.547
														RF02015	90	1.23358	654.577
														RF02017	80	1.27112	506.504
														RF02020	84	1.21126	591.48
														RF02025	85	1.20334	593.407
														RF02027	65	1.46604	320.664
														RF02029	95	1.2484	213.275
														RF02030	114	1.33114	355.93
														RF02031	77	1.14097	200.308
														RF02033	129	3.71118	502.769
														RF02034	191	2.84303	1534.69
														RF02035	141	2.88719	948.257
														RF02036	149	1.28278	634.304
														RF02037	80	1.15431	390.864
														RF02038	91	1.21025	134.834
														RF02039	120	1.22436	222.396
														RF02040	57	1.2284	121.789
														RF02043	166	1.37691	265.852
														RF02045	144	1.28259	191.016
														RF02046	100	1.19016	119.022
														RF02047	158	2.03342	630.374
														RF02051	57	1.26333	183.107
														RF02052	166	1.30672	361.31
														RF02053	162	1.31962	557.766
														RF02057	70	1.13286	158.122
														RF02061	84	1.82355	528.422
														RF02064	71	1.14942	160.758
														RF02069	149	1.25531	430.757
														RF02074	77	1.24115	198.325
														RF02075	83	1.23964	176.004
														RF02084	135	1.22741	201.228
														RF02089	79	1.20397	117.372
														RF02092	88	1.16684	602.621
														RF02093	106	1.2338	808.29
														RF02094	85	1.94605	638.04
														RF02096	78	1.84524	746.02
														RF02097	69	1.22704	441.81
														RF02100	101	1.26368	515.334
														RF02103	190	1.82544	186.864
														RF02105	121	1.21151	124.111
														RF02106	90	1.17792	119.256
														RF02107	76	1.15664	105.326
														RF02108	58	1.20261	104.605
														RF02109	84	1.2192	128.132
														RF02110	135	1.23473	136.072
														RF02114	118	1.2043	158.344
														RF02115	110	1.23551	138.387
														RF02116	171	1.381	359.207
														RF02117	56	1.16925	95.4892
														RF02118	127	1.34351	160.221
														RF02119	71	1.29534	103.761
														RF02120	97	1.36175	119.277
														RF02121	147	1.27986	169.526
														RF02123	141	1.54894	147.026
														RF02124	135	1.63757	364.661
														RF02125	69	1.48441	119.61
														RF02126	70	1.48232	136.394
														RF02127	105	1.45994	192.296
														RF02128	118	1.36343	256.838
														RF02129	38	1.29785	96.2704
														RF02130	122	1.19581	204.573
														RF02131	124	1.18539	261.008
														RF02132	136	1.26334	169.279
														RF02133	81	1.21953	135.761
														RF02137	96	1.25193	126.375
														RF02138	187	1.91384	514.89
														RF02139	98	1.24463	152.353
														RF02142	179	1.58078	214.354
														RF02144	114	1.47492	474.748
														RF02145	97	1.40736	165.593
														RF02146	111	1.17882	158.653
														RF02147	66	1.1703	108.764
														RF02148	144	1.21588	360.94
														RF02150	99	1.31133	140.756
														RF02151	88	1.26977	262.609
														RF02153	63	1.21159	125.289
														RF02154	140	1.25507	276.41
														RF02156	176	1.41393	180.743
														RF02157	150	1.23285	272.811
														RF02158	108	1.22231	131.638
														RF02162	37	1.17563	108.704
														RF02163	72	1.2391	446.308
														RF02164	178	1.51313	204.589
														RF02165	172	1.43959	279.001
														RF02166	95	1.23189	131.155
														RF02167	173	1.36406	207.207
														RF02168	133	1.23831	175.071
														RF02169	113	1.21477	152.957
														RF02174	129	1.20612	168.164
														RF02175	125	1.26366	206.771
														RF02176	173	1.41933	415.825
														RF02179	117	1.19748	129.312
														RF02180	110	1.24607	171.6
														RF02183	79	1.25314	123.508
														RF02184	138	1.25372	153.027
														RF02185	116	1.23791	132.247
														RF02188	172	1.45732	166.968
														RF02191	113	1.13698	170.558
														RF02192	126	1.25319	273.642
														RF02193	139	1.25926	152.249
														RF02194	156	1.8652	381.323
														RF02195	153	1.23237	213.644
														RF02196	186	1.50705	380.116
														RF02198	162	1.26026	593.901
														RF02201	113	1.22858	199.117
														RF02203	109	1.15945	125.456
														RF02204	137	1.25721	163.798
														RF02206	134	1.14937	255.271
														RF02208	121	1.21846	144.005
														RF02215	198	1.78262	449.053
														RF02216	93	1.173	137.096
														RF02218	68	1.18376	114.88
														RF02219	76	1.19595	125.095
														RF02221	87	1.93299	523.867
														RF02223	167	1.36616	663.895
														RF02227	82	1.26803	326.985
														RF02228	76	1.45393	134.007
														RF02232	115	1.24118	641.207
														RF02234	159	1.20389	1454.99
														RF02235	115	1.16078	667.566
														RF02242	124	1.18232	443.437
														RF02246	87	1.16828	122.847
														RF02248	75	1.2186	114.803
														RF02252	194	2.09825	389.901
														RF02260	65	1.17917	363.051
														RF02261	64	1.23341	465.317
														RF02262	52	1.21647	318.615
														RF02263	41	1.18696	179.002
														RF02264	67	1.22295	538.951
														RF02265	66	1.13608	394.853
														RF02266	68	1.23955	457.394
														RF02268	121	1.23945	892.148
														RF02269	105	1.22819	291.732
														RF02271	180	5.52186	1016.9
														RF02272	199	1.72352	364.154
														RF02273	83	1.23536	197.616
														RF02275	77	1.20087	669.48
														RF02276	66	1.18086	352.151
														RF02277	125	1.21044	768.188
														RF02278	64	1.4617	285.177
														RF02341	109	1.24854	746.736
														RF02342	145	1.56795	564.681
														RF02343	149	1.65405	921.095
														RF02344	123	2.91253	506.745
														RF02345	112	1.59543	382.364
														RF02346	144	1.93706	830.485
														RF02347	148	2.09285	1478.47
														RF02353	82	1.24663	482.295
														RF02354	162	1.3845	847.063
														RF02356	140	1.68633	246.181
														RF02371	78	1.12434	193.34
														RF02373	74	1.11838	165.065
														RF02375	191	1.61594	703.707
														RF02379	93	1.15779	223.294
														RF02396	59	1.16216	146.182
														RF02399	60	1.38749	166.598
														RF02401	57	1.1718	156.601
														RF02402	96	1.15555	167.582
														RF02407	74	1.16457	115.155
														RF02410	152	1.77709	967.108
														RF02411	154	1.36879	683.149
														RF02413	147	1.34623	708.589
														RF02414	191	1.5893	940.921
														RF02419	67	1.13666	265.684
														RF02420	100	1.22211	238.153
														RF02421	113	1.16239	188.764
														RF02424	174	1.55328	503.885
														RF02431	140	1.22149	353.424
														RF02432	102	1.54917	472.621
														RF02436	99	1.55775	545.991
														RF02440	54	1.58395	165.855
														RF02446	132	1.56191	328.664
														RF02447	123	1.25222	253.958
														RF02449	121	1.17087	286.193
														RF02463	98	1.30196	332.918
														RF02464	82	1.36297	309.458
														RF02465	45	1.24354	130.915
														RF02466	74	1.29086	162.486
														RF02467	82	1.28406	179.68
														RF02469	118	1.94187	774.886
														RF02470	63	1.24391	218.786
														RF02471	184	5.30863	791.247
														RF02495	77	1.22955	265.095
														RF02496	108	1.2098	924.011
														RF02500	113	1.2508	524.611
														RF02501	157	1.27613	441.751
														RF02502	122	1.29641	723.333
														RF02503	192	1.94047	570.811
														RF02506	92	1.2653	449.846
														RF02509	100	1.22068	229.799
														RF02510	100	1.84806	125.296
														RF02512	100	1.25466	317.951
														RF02516	126	2.99852	402.049
														RF02520	105	1.23389	484.481
														RF02523	69	1.26158	181.209
														RF02526	128	1.23622	401.154
														RF02531	128	1.21365	257.964
														RF02535	142	1.30624	417.943
														RF02539	87	1.63888	151.813
														RF02544	77	1.22667	469.377
														RF02551	78	1.21125	241.95
														RF02552	96	1.22161	394.297
														RF02556	115	1.37278	946.962
														RF02564	77	1.27032	260.372
														RF02580	70	1.28396	188.264
														RF02584	49	1.23794	103.678
														RF02592	63	1.21727	466.101
														RF02595	81	1.25993	188.102
														RF02596	56	1.20819	167.062
														RF02598	76	1.20208	592.549
														RF02600	167	1.32368	1150.19
														RF02605	158	1.92758	622.891
														RF02617	113	1.27141	484.078
														RF02625	151	2.14002	587.092
														RF02628	74	1.24068	305.983
														RF02645	153	1.80856	570.283
														RF02646	128	1.24189	662.359
														RF02647	179	2.1147	774.98
														RF02656	174	2.01246	762.257
														RF02657	187	1.53102	874.951
														RF02674	81	1.28857	234.934
														RF02677	65	1.22294	158.248
														RF02682	74	1.69045	265.116
														RF02685	53	1.15977	136.661
														RF02688	95	1.19038	340.663
														RF02692	130	1.25799	724.261
														RF02701	79	1.27822	154.85
														RF02723	196	1.93871	907.037
														RF02724	77	1.23855	538.602
														RF02725	83	1.21086	469.175
														RF02728	116	1.25772	250.276
														RF02768	140	1.32462	1260.23
														RF02770	107	1.24528	353.185
														RF02773	88	1.20798	245.445
														RF02782	139	1.47411	326.041
														RF02783	183	1.46574	590.724
														RF02784	73	1.49362	162.876
														RF02786	109	1.47558	801.537
														RF02788	83	1.41189	272.589
														RF02789	101	1.48001	885.607
														RF02790	90	1.26378	315.436
														RF02797	93	1.19858	225.265
														RF02803	61	1.25821	207.29
														RF02818	129	1.218	1103.11
														RF02819	169	1.47612	736.15
														RF02820	104	1.19882	443.67
														RF02822	112	1.84756	427.332
														RF02823	82	1.34007	291.534
														RF02826	131	1.2888	595.172
														RF02827	85	1.20992	466.78
														RF02828	125	1.40615	364.102
														RF02829	109	1.48918	562.292
														RF02831	64	1.20214	216.773
														RF02832	130	1.4448	709.711
														RF02833	95	1.22003	392.6
														RF02835	122	1.21191	704.881
														RF02836	171	1.5917	423.113
														RF02837	81	1.20656	303.432
														RF02840	124	1.2172	434.214
														RF02846	87	1.19599	166.107
														RF02848	167	1.32622	858.05
														RF02850	195	2.42166	788.305
														RF02855	194	2.04053	798.704
														RF02863	196	1.97692	935.693
														RF02864	165	1.32781	1426.67
														RF02865	110	1.19762	694.839
														RF02866	83	1.1831	214.946
														RF02869	85	1.20836	214.791
														RF02871	79	1.15443	333.868
														RF02877	91	1.20058	260.226
														RF02883	129	1.22845	638.977
														RF02884	157	1.39704	459.196
														RF02887	114	1.20611	173.063
														RF02891	84	1.21739	254.653
														RF02893	85	1.15829	312.769
														RF02895	175	1.57678	254.246
														RF02898	77	1.23612	368.343
														RF02902	101	1.27979	455.303
														RF02913	61	1.47715	257.597
														RF02914	35	1.2199	195.953
														RF02915	52	1.19037	251.797
														RF02916	128	1.26276	378.544
														RF02921	144	1.74471	733.012
														RF02922	78	1.26356	234.338
														RF02923	78	1.19189	326.961
														RF02924	80	1.79379	973.785
														RF02925	52	1.21552	203.251
														RF02926	49	1.21146	299.856
														RF02928	110	1.5989	848.178
														RF02929	52	1.27573	148.25
														RF02930	79	1.20727	264.529
														RF02931	65	1.1429	227.266
														RF02932	120	1.1628	720.541
														RF02935	91	1.31746	325.397
														RF02937	82	1.23031	230.264
														RF02938	77	1.20921	323.44
														RF02940	54	1.23692	245.345
														RF02944	79	1.23999	439.293
														RF02945	74	1.29987	431.948
														RF02946	61	1.12274	155.876
														RF02947	106	1.21298	578.326
														RF02950	64	1.22764	201.088
														RF02951	149	1.77099	705.605
														RF02952	76	1.23258	167.075
														RF02953	93	1.24416	579.599
														RF02954	105	1.22645	435.278
														RF02955	108	1.23463	673.585
														RF02956	165	1.36759	623.538
														RF02957	133	3.56872	1251.39
														RF02958	112	2.6121	639.739
														RF02959	76	1.22608	182.463
														RF02960	158	1.82759	428.324
														RF02961	69	1.23433	359.252
														RF02962	108	1.23383	1371.03
														RF02964	96	1.21713	658.031
														RF02965	77	1.37019	665.774
														RF02966	121	1.16921	1062.41
														RF02967	90	1.23391	851.664
														RF02968	67	1.20375	392.88
														RF02969	115	1.86495	854.888
														RF02971	66	1.21207	384.374
														RF02972	101	1.22223	540.927
														RF02973	152	1.3239	1527.02
														RF02975	48	1.26945	154.754
														RF02976	121	1.34842	739.756
														RF02977	39	1.14373	116.221
														RF02978	102	1.21468	411.485
														RF02980	84	1.21225	213.703
														RF02981	117	1.23586	324.392
														RF02982	105	1.20977	268.586
														RF02984	73	1.27689	421.685
														RF02986	175	2.23869	1835.08
														RF02987	88	1.99595	612.483
														RF02989	119	1.23588	403.725
														RF02990	48	1.22209	188.865
														RF02991	97	1.14435	385.294
														RF02992	72	1.38295	233.376
														RF02993	68	1.23476	308.967
														RF02994	108	1.24014	378.307
														RF02995	150	1.23379	1186.14
														RF02996	71	1.62096	392.411
														RF02998	155	1.27217	986.589
														RF02999	93	1.35219	849.503
														RF03000	121	2.993	517.764
														RF03001	53	1.21931	185.096
														RF03002	66	1.21815	284.231
														RF03003	62	1.13804	267.151
														RF03005	138	1.43406	661.62
														RF03006	53	1.20575	250.079
														RF03008	50	1.19628	144.061
														RF03009	94	1.212	327.331
														RF03012	53	1.22032	156.493
														RF03014	59	1.2752	231.023
														RF03015	69	1.26353	431.983
														RF03016	117	1.24056	618.678
														RF03018	192	1.92379	962.84
														RF03019	158	1.52746	851.675
														RF03020	95	1.24158	239.036
														RF03021	84	1.23717	343.277
														RF03022	127	1.15816	365.184
														RF03023	85	1.17341	318.374
														RF03024	59	1.2163	152.886
														RF03025	118	1.23673	359.826
														RF03026	104	1.26228	533.729
														RF03027	75	1.32472	205.476
														RF03028	191	1.71094	1279.03
														RF03031	48	1.22445	199.667
														RF03032	72	1.41818	144.412
														RF03033	96	1.22882	294.431
														RF03034	80	1.25619	331.519
														RF03036	72	1.22528	172.924
														RF03037	185	1.78437	810.564
														RF03038	84	1.218	486.415
														RF03039	84	1.20502	260.739
														RF03042	61	1.15104	149.344
														RF03044	82	1.30117	496.075
														RF03046	164	1.39354	507.516
														RF03052	85	1.20265	212.686
														RF03053	159	1.22456	511.012
														RF03055	59	1.21454	142.325
														RF03057	55	1.32244	207.366
														RF03058	56	1.18639	239.461
														RF03059	48	1.17155	157.784
														RF03060	48	1.22069	164.669
														RF03061	89	1.20283	213.693
														RF03062	126	1.21377	876.987
														RF03063	117	1.31727	325.835
														RF03064	71	1.60228	356.249
														RF03066	116	1.26659	545.076
														RF03067	59	1.40194	236.699
														RF03068	148	2.07263	415.086
														RF03069	181	3.74517	1318.4
														RF03070	49	1.23888	177.608
														RF03071	55	1.16603	197.896
														RF03074	93	1.99751	407.186
														RF03075	64	1.17684	535.854
														RF03076	120	1.39686	235.636
														RF03078	80	1.65528	300.781
														RF03080	92	1.59975	183.43
														RF03081	68	1.42117	201.042
														RF03082	87	1.47803	283.116
														RF03086	49	1.50783	274.305
														RF03097	76	1.43249	573.41
														RF03101	54	1.25212	369.265
														RF03115	88	1.35542	249.416
														RF03126	59	1.58869	215.458
														RF03127	73	1.51545	214.101
														RF03129	64	1.60469	311.441
														RF03130	29	1.12372	153.234
														RF03132	56	1.53556	240.086
														RF03133	60	1.32517	215.576
														RF03134	76	1.22043	648.839
														RF03135	85	1.79193	622.624
														RF03136	81	1.97064	270.679
														RF03137	74	1.19149	303.904
														RF03138	35	1.14706	159.063
														RF03139	34	1.12381	119.869
														RF03140	55	1.18522	218.353
														RF03141	33	1.18097	164.221
														RF03142	66	1.50396	160.013
														RF03143	66	1.18311	363.704
														RF03144	48	1.20272	201.856
														RF03146	173	1.44053	1113.62
														RF03147	82	1.22906	556.502
														RF03151	81	1.18775	281.51
														RF03155	120	1.33817	510.677
														RF03156	32	1.19009	155.628
														RF03157	53	1.36112	223.631
														RF03158	48	1.32523	246.796
														RF03160	68	1.6634	525.699
														RF03161	66	1.5527	150.093
														RF03162	98	1.42844	365.666
														RF03163	53	1.19168	212.583
														RF03165	71	1.32828	672.048
														RF03166	177	1.47461	1839.31
														RF03167	77	1.78353	654.115
														RF03168	81	1.12746	700.687
														RF03172	85	1.22451	595.578
														RF03175	147	1.22463	930.855
														RF03176	86	1.31759	567.954
														RF03186	72	1.19162	502.953
														RF03187	94	1.17525	542.758
														RF03188	77	1.1198	380.748
														RF03189	72	1.24323	433.719
														RF03199	78	1.20868	495.699
														RF03205	61	1.31856	426.65
														RF03208	86	1.23482	463.327
														RF03209	85	1.20088	768.595
														RF03212	92	1.18856	647.322
														RF03213	65	1.12011	358.285
														RF03214	81	1.18926	513.347
														RF03215	81	1.20008	660.424
														RF03218	57	1.1952	365.993
														RF03222	75	1.18544	365.741
														RF03224	96	1.20006	426.517
														RF03227	118	1.20343	1202.66
														RF03229	77	1.1255	425.127
														RF03232	79	1.15533	660.273
														RF03240	102	1.19145	1081.32
														RF03241	63	1.22845	418.541
														RF03242	84	1.22295	709.879
														RF03247	91	1.19528	445.754
														RF03248	92	1.18476	686.815
														RF03249	84	1.13177	489.155
														RF03254	68	1.28408	353.501
														RF03255	78	1.19867	515.736
														RF03258	81	1.24366	687.513
														RF03261	75	1.20925	487.63
														RF03265	91	1.31995	789.915
														RF03266	71	1.19091	322.381
														RF03271	74	1.16085	523.382
														RF03272	62	1.13973	308.661
														RF03277	89	1.2448	689.155
														RF03278	80	1.18254	346.967
														RF03279	81	1.19905	551.296
														RF03280	58	1.17967	388.857
														RF03287	84	1.13744	614.702
														RF03288	89	1.24227	546.993
														RF03290	68	1.423	219.671
														RF03292	80	1.53407	616.252
														RF03299	72	1.49545	432.507
														RF03301	86	1.46365	779.212
														RF03304	75	1.30065	635.43
														RF03310	59	1.21919	294.247
														RF03311	111	1.20756	811.379
														RF03313	86	1.22485	503.118
														RF03315	60	1.21132	391.334
														RF03319	109	1.17691	430.39
														RF03320	79	1.15957	651.922
														RF03322	85	1.48722	705.652
														RF03323	86	1.33444	499.621
														RF03325	76	1.21258	503.326
														RF03333	83	1.21373	573.944
														RF03334	103	1.23164	979.82
														RF03335	108	1.21727	552.304
														RF03338	147	1.25855	429.301
														RF03340	67	1.43683	354.59
														RF03342	93	1.21287	784.143
														RF03347	74	1.15694	387.738
														RF03353	65	1.24146	231.476
														RF03354	81	1.25921	638.447
														RF03357	60	1.33959	365.342
														RF03359	71	1.2904	446.923
														RF03360	77	1.25315	442.458
														RF03362	66	1.19967	487.359
														RF03364	69	1.17481	557.668
														RF03370	83	1.11586	509.824
														RF03372	85	1.16437	784.699
														RF03378	60	1.33988	312.796
														RF03379	93	1.38879	722.676
														RF03381	77	1.42953	424.092
														RF03384	58	1.20865	274.486
														RF03387	79	1.19754	610.351
														RF03390	73	1.15464	384.5
														RF03394	68	1.15499	308.708
														RF03400	62	1.17577	326.556
														RF03402	77	1.22101	295.065
														RF03403	71	1.20871	296.647
														RF03404	104	1.24759	858.419
														RF03405	92	1.10962	709.774
														RF03407	69	1.22619	445.496
														RF03408	78	1.20806	534.31
														RF03410	87	1.22563	607.396
														RF03414	90	1.21464	743.792
														RF03418	80	1.12053	650.495
														RF03419	91	1.21395	740.785
														RF03430	111	1.21545	678.557
														RF03431	53	1.2104	338.368
														RF03433	120	1.21919	1157.75
														RF03435	87	1.14098	557.472
														RF03436	89	1.2206	807.999
														RF03439	80	1.21831	399.372
														RF03443	89	1.28976	683.914
														RF03444	182	1.43159	1213.2
														RF03445	63	1.23684	340.996
														RF03446	63	1.18488	384.541
														RF03456	60	1.13057	334.024
														RF03462	59	1.18989	292.017
														RF03464	79	1.22046	472.473
														RF03465	98	1.40648	982.493
														RF03466	99	1.24574	648.506
														RF03467	90	1.21942	556.301
														RF03469	82	1.13472	700.282
														RF03470	85	1.19219	725.315
														RF03473	96	1.38116	713.888
														RF03476	59	1.16339	287.702
														RF03477	90	1.15373	435.106
														RF03479	83	1.19824	492.537
														RF03480	92	1.21469	833.404
														RF03481	88	1.23665	696.822
														RF03483	92	1.24711	534.489
														RF03490	89	1.13406	500.313
														RF03493	54	1.23618	275.239
														RF03494	69	1.32345	252.456
														RF03508	74	1.28483	540.69
														RF03510	82	1.19919	628.35
														RF03517	126	1.21729	440.686
														RF03518	83	1.12597	595.296
														RF03520	59	1.19259	292.352
														RF03525	82	1.2438	572.756
														RF03526	71	1.19484	382.269
														RF03528	67	1.12195	314.864
														RF03531	101	1.21556	290.012
														RF03536	89	1.2139	721.499
														RF03542	100	1.17387	305.817
														RF03543	46	1.23547	129.207
														RF03544	58	1.27598	281.017
														RF03547	80	1.15506	407.789
														RF03561	84	1.24145	592.398
														RF03565	101	1.12146	855.112
														RF03567	86	1.56345	630.561
														RF03568	75	1.244	605.431
														RF03577	74	1.68263	358.569
														RF03592	83	1.12432	570.091
														RF03601	138	1.21789	943.768
														RF03608	67	1.18824	261.11
														RF03616	101	1.14826	856.006
														RF03620	82	1.23563	692.072
														RF03625	97	2.22179	774.869
														RF03628	71	1.22828	414.383
														RF03630	60	1.37397	415.754
														RF03632	131	1.58466	1319.48
														RF03649	83	1.21272	573.12
														RF03653	77	1.13949	530.423
														RF03657	78	1.15651	664.189
														RF03659	118	1.17574	1310.97
														RF03662	94	2.09873	561.832
														RF03663	74	1.13569	442.236
														RF03664	92	1.24119	429.813
														RF03665	67	1.17966	496.921
														RF03668	77	1.19555	560.993
														RF03673	67	1.46131	437.16
														RF03674	96	2.13146	660.27
														RF03676	78	1.71537	404.409
														RF03690	97	2.18695	955.307
														RF03691	83	1.12679	762.428
														RF03692	125	1.12564	533.415
														RF03693	123	1.11454	469.342
														RF03694	83	1.1104	624.611
														RF03695	71	1.57587	492.945
														RF03697	67	1.12587	427.225
														RF03698	82	1.19239	683.954
														RF03700	83	1.1297	292.157
														RF03705	77	1.14753	631.36
														RF03709	100	1.12919	522.936
														RF03710	92	1.15901	642.543
														RF03712	107	1.15438	1036.2
														RF03716	84	1.13034	892.969
														RF03717	85	1.12293	544.454
														RF03718	78	1.11956	390.101
														RF03731	59	1.1684	208.117
														RF03741	98	1.19363	592.104
														RF03747	88	1.13517	862.64
														RF03749	86	1.91965	293.04
														RF03752	94	1.14282	588.97
														RF03759	83	1.21415	588.493
														RF03760	68	1.15572	578.853
														RF03768	85	1.13823	559.749
														RF03778	75	1.14199	498.752
														RF03779	84	1.11746	465.346
														RF03780	69	1.24029	424.375
														RF03782	84	1.20642	766.801
														RF03789	80	1.772	509.325
														RF03790	55	1.14596	313.501
														RF03792	119	1.20517	884.213
														RF03794	80	1.19483	401.142
														RF03799	79	1.11407	440.546
														RF03800	81	1.22528	588.438
														RF03803	52	1.18704	255.05
														RF03813	71	1.4997	629.674
														RF03816	107	1.20514	730.5
														RF03824	63	1.21075	415.246
														RF03833	75	1.71726	676.591
														RF03838	48	1.26438	300.002
														RF03839	132	1.46809	697.029
														RF03840	67	1.12245	253.769
														RF03842	168	2.4694	655.902
														RF03843	85	1.21434	513.406
														RF03859	94	1.18265	420.832
														RF03860	122	2.96664	564.907
														RF03863	72	1.21485	554.113
														RF03869	63	1.42257	359.493
														RF03872	84	1.15517	706.698
														RF03874	105	2.4668	712.504
														RF03875	74	1.19438	266.427
														RF03896	95	2.12258	537.7
														RF03900	66	1.49235	586.006
														RF03904	47	1.22134	251.494
														RF03912	73	1.19943	739.134
														RF03915	78	1.15042	377.866
														RF03921	115	1.167	1206.17
														RF03922	188	1.54158	759.218
														RF03926	186	5.43042	847.416
														RF03932	73	1.12627	305.159
														RF03935	120	1.21654	1229.6
														RF03940	127	3.0538	991.016
														RF03944	91	1.20765	654.279
														RF03956	63	1.18973	302.187
														RF03967	83	1.11733	483.242
														RF03969	72	1.10456	533.96
														RF03981	90	2.0499	688.386
														RF03983	111	1.58601	974.602
														RF03984	112	1.21225	1054.48
														RF04021	79	1.87255	525.352
														RF04027	84	1.18582	432.775
														RF04029	68	1.20495	466.264

## Sheet: Fig. 6
Figure 6a	eRMSD on 1752 Rfam families
	Rfam id	eRMSD (Å)
	RF00006	12.761
	RF00014	6.405
	RF00016	18.966
	RF00019	14.329
	RF00021	9.164
	RF00031	6.119
	RF00033	14.905
	RF00034	13.991
	RF00041	11.408
	RF00042	11.224
	RF00046	17.333
	RF00047	8.895
	RF00048	5.195
	RF00049	12.596
	RF00051	6.649
	RF00052	1.418
	RF00053	4.663
	RF00054	13.029
	RF00055	14.003
	RF00056	13.398
	RF00057	13.252
	RF00067	19.19
	RF00068	15.611
	RF00069	12.174
	RF00070	11.765
	RF00071	10.981
	RF00072	12.644
	RF00073	5.584
	RF00074	5.486
	RF00076	4.571
	RF00078	12.565
	RF00079	11.782
	RF00081	15.598
	RF00082	19.286
	RF00085	13.868
	RF00086	11.111
	RF00087	12.308
	RF00088	8.94
	RF00089	8.986
	RF00091	15.916
	RF00092	13.611
	RF00093	12.424
	RF00094	1.654
	RF00095	6.375
	RF00096	14.717
	RF00097	15.512
	RF00099	12.957
	RF00101	18.617
	RF00103	6.042
	RF00104	3.233
	RF00105	15.582
	RF00108	15.386
	RF00109	6.447
	RF00110	13.094
	RF00111	14.892
	RF00112	16.414
	RF00113	11.299
	RF00118	6.411
	RF00121	15.851
	RF00127	9.023
	RF00128	17.319
	RF00129	4.579
	RF00130	6.491
	RF00131	2.692
	RF00132	14.207
	RF00133	15.939
	RF00134	14.289
	RF00135	10.77
	RF00136	12.687
	RF00137	11.327
	RF00138	9.114
	RF00139	12.902
	RF00140	13.187
	RF00142	12.95
	RF00143	11.258
	RF00144	8.492
	RF00145	9.165
	RF00147	10.638
	RF00149	18.937
	RF00150	11.859
	RF00151	14.787
	RF00152	15.045
	RF00153	13.462
	RF00154	4.935
	RF00155	18.682
	RF00156	14.31
	RF00157	13.73
	RF00158	12.878
	RF00159	15.572
	RF00160	13.108
	RF00163	-0.108
	RF00165	7.333
	RF00170	15.699
	RF00172	10.385
	RF00178	8.184
	RF00179	8.188
	RF00180	4.146
	RF00181	10.088
	RF00183	11.052
	RF00185	11.05
	RF00186	12.367
	RF00187	12.89
	RF00188	14.364
	RF00189	12.353
	RF00190	12.914
	RF00191	14.356
	RF00194	5.64
	RF00195	17.548
	RF00198	9.426
	RF00199	11.927
	RF00200	9.234
	RF00201	11.917
	RF00202	11.631
	RF00203	12.622
	RF00204	11.834
	RF00205	10.84
	RF00206	11.498
	RF00208	12.714
	RF00211	14.655
	RF00212	13.338
	RF00213	11.745
	RF00214	8.901
	RF00217	10.331
	RF00218	13.334
	RF00221	7.144
	RF00232	18.489
	RF00236	7.367
	RF00237	6.527
	RF00238	8.641
	RF00239	2.933
	RF00241	4.502
	RF00242	14.143
	RF00244	1.914
	RF00245	3.916
	RF00246	4.842
	RF00247	6.369
	RF00248	2.02
	RF00249	3.658
	RF00251	1.586
	RF00252	16.989
	RF00253	5.617
	RF00255	5.412
	RF00256	4.078
	RF00257	3.779
	RF00258	2.273
	RF00259	14.979
	RF00260	8.048
	RF00263	13.431
	RF00264	11.333
	RF00265	12.438
	RF00266	6.319
	RF00267	14.324
	RF00268	15.216
	RF00270	12.083
	RF00271	13.77
	RF00272	14.587
	RF00273	9.716
	RF00274	11.26
	RF00275	11.627
	RF00276	10.422
	RF00277	10.685
	RF00278	13.055
	RF00279	9.663
	RF00280	7.747
	RF00281	17.532
	RF00282	12.807
	RF00283	10.702
	RF00284	11.122
	RF00285	15.951
	RF00286	14.499
	RF00287	11.422
	RF00288	8.482
	RF00289	14.801
	RF00291	15.962
	RF00292	15.488
	RF00294	15.191
	RF00295	11.306
	RF00296	12.086
	RF00300	14.567
	RF00301	14.892
	RF00302	13.164
	RF00303	16.972
	RF00304	9.72
	RF00307	14.445
	RF00309	12.418
	RF00311	18.592
	RF00312	17.241
	RF00315	13.416
	RF00317	12.949
	RF00319	17.397
	RF00320	10.964
	RF00321	19.853
	RF00322	12.778
	RF00324	15.093
	RF00325	11.284
	RF00326	11.697
	RF00327	13.969
	RF00328	12.021
	RF00329	15.379
	RF00330	12.354
	RF00332	14.856
	RF00333	11.429
	RF00334	12.265
	RF00335	16.246
	RF00336	18.043
	RF00337	16.994
	RF00339	10.113
	RF00340	13.602
	RF00341	6.898
	RF00342	6.489
	RF00343	19.473
	RF00344	8.982
	RF00345	13.914
	RF00348	19.579
	RF00349	16.197
	RF00350	13.361
	RF00351	15.445
	RF00352	17.356
	RF00353	13.234
	RF00355	14.312
	RF00356	14.695
	RF00357	11.602
	RF00358	15.317
	RF00359	14.409
	RF00360	16.195
	RF00361	14.938
	RF00368	14.835
	RF00369	16.308
	RF00370	12.461
	RF00371	10.981
	RF00376	12.601
	RF00377	15.306
	RF00378	16.243
	RF00383	17.114
	RF00385	-0.528
	RF00386	6.068
	RF00387	15.224
	RF00389	14.383
	RF00391	14.754
	RF00392	11.234
	RF00393	13.421
	RF00394	13.339
	RF00396	14.413
	RF00397	13.458
	RF00398	13.334
	RF00399	14.201
	RF00400	13.189
	RF00401	12.687
	RF00402	13.145
	RF00403	15.046
	RF00404	11.798
	RF00405	12.112
	RF00406	14.159
	RF00407	16.379
	RF00408	13.456
	RF00409	13.742
	RF00410	12.615
	RF00411	12.84
	RF00412	15.668
	RF00413	13.468
	RF00414	11.922
	RF00415	12.08
	RF00416	15.809
	RF00417	13.363
	RF00418	13.627
	RF00419	13.353
	RF00420	13.948
	RF00421	14.897
	RF00422	13.96
	RF00423	12.555
	RF00424	17.313
	RF00425	12.377
	RF00426	14.056
	RF00427	11.622
	RF00428	15.102
	RF00429	15.578
	RF00430	12.014
	RF00431	11.455
	RF00432	13.189
	RF00435	6.068
	RF00436	10.481
	RF00438	17.455
	RF00439	11.144
	RF00440	11.904
	RF00443	16.52
	RF00444	18.038
	RF00445	8.418
	RF00446	5.648
	RF00451	7.654
	RF00452	13.345
	RF00454	6.964
	RF00455	3.222
	RF00456	5.137
	RF00460	13.69
	RF00464	5.432
	RF00467	5.043
	RF00468	5.812
	RF00469	-2.924
	RF00471	10.64
	RF00472	13.201
	RF00473	15.103
	RF00474	12.728
	RF00475	15.693
	RF00476	13.348
	RF00477	13.218
	RF00479	17.879
	RF00482	14.62
	RF00483	15.573
	RF00484	15.253
	RF00485	14.354
	RF00486	5.519
	RF00489	2.356
	RF00490	2.924
	RF00492	13.807
	RF00493	9.177
	RF00494	13.563
	RF00506	12.342
	RF00509	12.01
	RF00510	3.82
	RF00512	11.748
	RF00513	13.159
	RF00514	11.07
	RF00515	13.633
	RF00516	14.237
	RF00517	7.915
	RF00518	17.633
	RF00519	12.924
	RF00520	9.14
	RF00521	8.988
	RF00522	6.496
	RF00523	7.36
	RF00526	14.685
	RF00528	15.211
	RF00529	15.966
	RF00530	13.675
	RF00531	14.04
	RF00532	9.275
	RF00533	11.574
	RF00535	9.665
	RF00536	14.296
	RF00537	14.655
	RF00538	11.797
	RF00540	16.284
	RF00542	14.167
	RF00543	14.427
	RF00544	12.484
	RF00545	13.872
	RF00546	13.638
	RF00548	10.298
	RF00550	14.38
	RF00553	16.32
	RF00554	16.298
	RF00555	4.756
	RF00556	0.851
	RF00557	16.631
	RF00558	16.415
	RF00559	6.585
	RF00560	10.777
	RF00561	12.928
	RF00562	13.759
	RF00564	12.48
	RF00565	15.903
	RF00566	14.222
	RF00568	13.969
	RF00569	8.344
	RF00570	8.949
	RF00571	13.871
	RF00572	14.121
	RF00573	12.786
	RF00574	11.121
	RF00575	16.883
	RF00576	6.754
	RF00577	15.168
	RF00578	13.273
	RF00579	7.655
	RF00580	16.873
	RF00581	15.128
	RF00582	13.089
	RF00584	15.374
	RF00586	18.472
	RF00588	16.527
	RF00591	10.947
	RF00592	11.135
	RF00593	14.085
	RF00594	5.569
	RF00598	12.547
	RF00599	12.508
	RF00600	12.916
	RF00601	12.994
	RF00602	13.99
	RF00603	15.917
	RF00604	13.75
	RF00606	16.157
	RF00607	9.797
	RF00608	9.301
	RF00609	12.863
	RF00610	11.525
	RF00611	9.835
	RF00612	12.093
	RF00613	14.69
	RF00614	13.148
	RF00617	12.078
	RF00618	13.891
	RF00620	12.124
	RF00621	19.289
	RF00622	3.246
	RF00623	21.224
	RF00624	12.484
	RF00625	15.24
	RF00627	11.493
	RF00628	17.226
	RF00630	9.731
	RF00635	19.023
	RF00637	5.654
	RF00638	13.918
	RF00639	1.619
	RF00640	13.775
	RF00641	2.577
	RF00642	2.74
	RF00643	8.7
	RF00644	6.141
	RF00645	15.415
	RF00646	7.259
	RF00647	8.411
	RF00648	12.287
	RF00649	2.39
	RF00650	1.069
	RF00651	5.149
	RF00652	9.515
	RF00653	3.066
	RF00654	7.608
	RF00655	2.921
	RF00656	8.62
	RF00657	4.247
	RF00658	0.446
	RF00659	6.274
	RF00660	6.301
	RF00661	9.425
	RF00662	7.167
	RF00663	7.742
	RF00664	7.685
	RF00665	2.564
	RF00666	1.914
	RF00667	2.161
	RF00668	6.648
	RF00669	2.497
	RF00670	2.952
	RF00671	1.469
	RF00672	3.521
	RF00673	10.706
	RF00674	10.64
	RF00675	3.242
	RF00676	5.265
	RF00677	8.496
	RF00678	6.304
	RF00679	7.147
	RF00680	2.904
	RF00682	4.642
	RF00683	8.104
	RF00684	2.248
	RF00685	9.343
	RF00686	4.321
	RF00687	1.728
	RF00688	15.203
	RF00689	14.278
	RF00690	12.247
	RF00691	4.948
	RF00692	12.515
	RF00693	7.93
	RF00694	7.527
	RF00695	11.201
	RF00696	5.751
	RF00697	4.134
	RF00698	6.583
	RF00699	3.026
	RF00700	6.043
	RF00701	2.838
	RF00702	4.859
	RF00703	6.386
	RF00704	16.371
	RF00705	2.712
	RF00706	4.759
	RF00707	2.102
	RF00708	5.537
	RF00709	5.214
	RF00710	7.962
	RF00711	6.383
	RF00712	5.218
	RF00713	8.516
	RF00714	8.261
	RF00715	4.301
	RF00716	3.095
	RF00717	6.456
	RF00718	2.163
	RF00719	5.475
	RF00720	2.71
	RF00722	2.155
	RF00723	6.259
	RF00724	8.356
	RF00725	0.652
	RF00726	7.084
	RF00727	7.14
	RF00728	4.643
	RF00729	8.494
	RF00730	8.76
	RF00731	2.905
	RF00732	6.641
	RF00733	10.66
	RF00735	1.275
	RF00736	6.585
	RF00737	1.867
	RF00740	4.556
	RF00741	3.113
	RF00742	12.185
	RF00743	4.323
	RF00744	3.118
	RF00745	4.431
	RF00746	7.749
	RF00747	8.11
	RF00748	5.788
	RF00749	3.057
	RF00750	4.373
	RF00751	3.825
	RF00752	3.973
	RF00753	0.477
	RF00754	8.196
	RF00755	1.375
	RF00756	8.029
	RF00757	5.299
	RF00758	4.786
	RF00760	5.323
	RF00761	3.375
	RF00762	6.685
	RF00763	3.941
	RF00764	3.132
	RF00765	6.388
	RF00766	6.401
	RF00767	2.056
	RF00768	14.353
	RF00769	6.116
	RF00770	8.409
	RF00771	2.256
	RF00772	8.754
	RF00775	5.018
	RF00777	4.212
	RF00778	12.537
	RF00779	7.476
	RF00780	13.777
	RF00781	1.902
	RF00782	14.868
	RF00783	5.351
	RF00784	6.41
	RF00788	7.229
	RF00789	7.288
	RF00792	12.472
	RF00793	7.05
	RF00801	7.479
	RF00802	3.201
	RF00803	5.797
	RF00804	10
	RF00806	4.222
	RF00808	3.136
	RF00813	4.354
	RF00818	2.734
	RF00822	4.049
	RF00824	10.847
	RF00825	5.685
	RF00827	6.481
	RF00828	4.757
	RF00829	1.393
	RF00830	5.569
	RF00832	5.645
	RF00838	10.779
	RF00839	3.386
	RF00840	0.237
	RF00841	4.77
	RF00842	12.257
	RF00844	5.88
	RF00845	2.09
	RF00846	6.512
	RF00848	4.565
	RF00854	3.708
	RF00857	11.64
	RF00858	1.623
	RF00861	1.577
	RF00862	0.413
	RF00865	10.857
	RF00870	3.839
	RF00872	6.189
	RF00873	5.645
	RF00875	9.459
	RF00876	8.541
	RF00877	2.532
	RF00878	6.109
	RF00879	5.31
	RF00882	17.75
	RF00883	8.916
	RF00886	10.382
	RF00887	2.997
	RF00888	4.082
	RF00890	2.19
	RF00891	4.502
	RF00892	1.931
	RF00897	1.681
	RF00898	2.292
	RF00906	9.655
	RF00908	12.705
	RF00910	7.284
	RF00911	7.316
	RF00912	8.375
	RF00915	4.727
	RF00917	2.707
	RF00918	1.928
	RF00919	6.626
	RF00921	9.025
	RF00927	7.249
	RF00928	3.309
	RF00929	1.561
	RF00933	3.589
	RF00935	4.231
	RF00936	7.441
	RF00937	6.781
	RF00939	6.932
	RF00942	7.175
	RF00946	8.53
	RF00947	5.229
	RF00948	5.452
	RF00950	2.536
	RF00951	2.495
	RF00952	7.385
	RF00954	4.716
	RF00958	5.673
	RF00966	3.342
	RF00972	6.603
	RF00973	5.935
	RF00975	14.62
	RF00980	8.997
	RF00983	3.28
	RF00989	13.105
	RF00991	3.727
	RF00994	5.049
	RF00996	4.742
	RF00998	6.507
	RF01002	5.566
	RF01003	3.55
	RF01005	20.284
	RF01010	8.764
	RF01012	4.114
	RF01014	8.788
	RF01015	1.391
	RF01016	7.828
	RF01018	6.381
	RF01019	6.95
	RF01023	4.056
	RF01026	12.496
	RF01031	5.307
	RF01033	3.92
	RF01036	8.094
	RF01038	5.649
	RF01039	8.321
	RF01042	4.867
	RF01044	7.543
	RF01045	4.503
	RF01055	8.78
	RF01056	13.524
	RF01057	4.489
	RF01059	8.445
	RF01061	0.967
	RF01065	9.657
	RF01066	4.496
	RF01067	10.889
	RF01068	10.894
	RF01069	14.522
	RF01070	1.578
	RF01072	-0.894
	RF01089	14.497
	RF01090	6.517
	RF01093	4.587
	RF01097	3.278
	RF01099	8.597
	RF01116	10.546
	RF01133	7.67
	RF01151	12.063
	RF01152	3.816
	RF01155	9.818
	RF01156	6.954
	RF01159	9.545
	RF01161	12.444
	RF01163	10.286
	RF01164	14.032
	RF01168	14.362
	RF01169	11.548
	RF01170	10.772
	RF01173	12.278
	RF01174	11.721
	RF01176	14.337
	RF01177	12.855
	RF01178	19.41
	RF01179	14.872
	RF01181	11.895
	RF01182	10.103
	RF01183	12.094
	RF01184	15.543
	RF01185	12.966
	RF01186	12.044
	RF01188	10.996
	RF01191	10.171
	RF01192	11.397
	RF01193	16.591
	RF01195	10.864
	RF01197	17.787
	RF01198	12.188
	RF01200	10.549
	RF01201	11.309
	RF01203	15.744
	RF01204	15.346
	RF01206	8.988
	RF01207	14.749
	RF01208	10.04
	RF01209	11.56
	RF01210	13.369
	RF01211	12.89
	RF01212	19.448
	RF01213	10.584
	RF01214	13.836
	RF01215	13.586
	RF01216	13.387
	RF01218	16.702
	RF01219	11.73
	RF01220	14.433
	RF01223	15.327
	RF01224	12.571
	RF01225	12.16
	RF01227	13.311
	RF01228	15.561
	RF01229	11.327
	RF01230	14.204
	RF01231	15.524
	RF01233	15.791
	RF01234	16.917
	RF01236	14.676
	RF01237	15.099
	RF01238	13.027
	RF01239	13.967
	RF01240	18.205
	RF01241	14.983
	RF01242	17.442
	RF01244	20.343
	RF01247	14.71
	RF01248	16.06
	RF01249	16.898
	RF01250	19.452
	RF01251	17.114
	RF01252	17.121
	RF01253	15.754
	RF01266	22.038
	RF01269	15.904
	RF01277	6.959
	RF01278	11.165
	RF01279	14.706
	RF01280	11.471
	RF01281	9.527
	RF01283	12.443
	RF01284	12.392
	RF01285	9.517
	RF01286	13.962
	RF01287	14.347
	RF01288	10.997
	RF01290	14.237
	RF01291	17.945
	RF01292	14.263
	RF01299	9.466
	RF01300	7.084
	RF01301	13.309
	RF01302	12.974
	RF01318	6.927
	RF01320	4.168
	RF01321	9.391
	RF01322	2.527
	RF01323	7.377
	RF01324	3.622
	RF01329	5.213
	RF01331	6.816
	RF01332	9.942
	RF01333	2.412
	RF01334	5.106
	RF01335	4.954
	RF01336	7.334
	RF01340	1.954
	RF01342	9.812
	RF01343	8.041
	RF01345	5.523
	RF01346	3.073
	RF01347	6.453
	RF01348	7.728
	RF01358	6.512
	RF01360	6.964
	RF01362	7.292
	RF01363	3.68
	RF01365	10.598
	RF01368	7.282
	RF01369	7.029
	RF01370	4.963
	RF01371	5.154
	RF01373	9.098
	RF01376	7.322
	RF01379	5.182
	RF01385	14.226
	RF01387	10.347
	RF01392	14.94
	RF01394	11.997
	RF01396	17.08
	RF01400	13.601
	RF01405	15.55
	RF01408	16.708
	RF01410	11.93
	RF01411	13.181
	RF01413	7.964
	RF01414	13.981
	RF01418	9.137
	RF01419	20.949
	RF01420	11.385
	RF01421	8.772
	RF01422	9.916
	RF01423	11.491
	RF01424	10.603
	RF01426	17.875
	RF01427	15.988
	RF01428	18.014
	RF01429	12.521
	RF01430	15.235
	RF01431	11.646
	RF01432	17.678
	RF01433	13.446
	RF01438	16.681
	RF01455	11.326
	RF01456	14.248
	RF01458	9.454
	RF01470	17.778
	RF01482	10.283
	RF01489	11.989
	RF01492	21.355
	RF01495	15.055
	RF01496	19.657
	RF01497	15.92
	RF01498	15.331
	RF01499	14.941
	RF01500	18.436
	RF01501	10.058
	RF01504	18.093
	RF01505	12.85
	RF01506	13.669
	RF01507	13.581
	RF01509	14.54
	RF01511	16.594
	RF01513	15.848
	RF01514	15.008
	RF01515	13.38
	RF01517	10.029
	RF01518	6.515
	RF01522	8.268
	RF01523	2.692
	RF01524	6.382
	RF01525	3.783
	RF01527	12.916
	RF01531	5.97
	RF01532	4.208
	RF01537	5.609
	RF01538	10.517
	RF01539	10.517
	RF01540	6.544
	RF01541	8.509
	RF01543	6.645
	RF01546	7.547
	RF01547	2.441
	RF01548	9.33
	RF01549	5.844
	RF01550	3.228
	RF01552	8.561
	RF01553	7.81
	RF01554	7.284
	RF01555	6.605
	RF01556	5.923
	RF01557	5.769
	RF01558	5.386
	RF01581	14.048
	RF01588	19.135
	RF01596	15.398
	RF01597	15.078
	RF01601	17.835
	RF01602	14.021
	RF01604	16.741
	RF01606	14.01
	RF01615	7.712
	RF01629	13.266
	RF01637	14.232
	RF01656	14.562
	RF01660	13.856
	RF01668	11.296
	RF01669	17.219
	RF01671	15.836
	RF01674	16.497
	RF01676	14.139
	RF01679	4.05
	RF01684	-1.267
	RF01685	13.841
	RF01687	9.994
	RF01688	1.046
	RF01690	9.712
	RF01691	8.575
	RF01692	16.761
	RF01693	15.931
	RF01694	9.871
	RF01695	5.54
	RF01696	6.949
	RF01697	8.054
	RF01699	8.039
	RF01701	6.71
	RF01704	4.404
	RF01705	4.937
	RF01706	5.373
	RF01707	6.856
	RF01708	9.415
	RF01709	9.22
	RF01712	8.07
	RF01716	7.81
	RF01717	8.886
	RF01719	14.835
	RF01720	14.415
	RF01721	16.244
	RF01723	6.887
	RF01726	4.416
	RF01728	16.565
	RF01730	8.191
	RF01731	17.927
	RF01732	12.045
	RF01735	8.378
	RF01736	13.193
	RF01738	1.526
	RF01739	1.724
	RF01740	7.794
	RF01742	5.801
	RF01745	16.037
	RF01746	6.379
	RF01747	4.71
	RF01748	7.961
	RF01749	14.526
	RF01751	8.556
	RF01752	18.216
	RF01753	9.285
	RF01754	14.516
	RF01755	13.705
	RF01757	12.518
	RF01759	10.973
	RF01760	6.242
	RF01761	9.748
	RF01762	6.026
	RF01764	7.81
	RF01767	8.059
	RF01769	18.058
	RF01770	17.097
	RF01771	13.673
	RF01772	14.135
	RF01773	14.051
	RF01776	13.618
	RF01778	15.548
	RF01781	4.748
	RF01782	9.995
	RF01787	1.339
	RF01788	17.069
	RF01790	1.569
	RF01791	4.318
	RF01793	3.442
	RF01794	15.723
	RF01796	15.306
	RF01797	13.417
	RF01803	0.409
	RF01808	20.617
	RF01809	4.192
	RF01811	7.209
	RF01813	6.464
	RF01814	12.247
	RF01815	15.127
	RF01819	20.931
	RF01820	12.973
	RF01830	12.649
	RF01832	11.963
	RF01835	0.322
	RF01844	15.109
	RF01853	10.84
	RF01859	9.355
	RF01860	15.46
	RF01861	8.363
	RF01862	5.628
	RF01867	18.243
	RF01871	16.422
	RF01872	14.412
	RF01873	14.127
	RF01874	16.372
	RF01875	16.227
	RF01876	15.468
	RF01879	19.503
	RF01880	11.542
	RF01881	8.857
	RF01882	15.958
	RF01883	9.615
	RF01884	16.058
	RF01887	23.918
	RF01892	16.924
	RF01895	10.215
	RF01896	5.435
	RF01897	10.146
	RF01898	5.527
	RF01899	2.604
	RF01900	8.041
	RF01901	8.006
	RF01902	1.476
	RF01903	6.433
	RF01904	3.796
	RF01905	12.565
	RF01906	14.203
	RF01909	17.41
	RF01910	6.277
	RF01911	11.927
	RF01912	4.719
	RF01913	5.037
	RF01914	6.566
	RF01915	10.988
	RF01916	5.331
	RF01917	7.608
	RF01918	9.591
	RF01919	10.673
	RF01920	12.799
	RF01921	9.304
	RF01922	7.313
	RF01923	9.255
	RF01924	9.338
	RF01925	4.73
	RF01926	9.292
	RF01937	6.504
	RF01938	3.082
	RF01939	5.304
	RF01941	9.253
	RF01942	14.625
	RF01943	10.659
	RF01944	8.05
	RF01945	6.722
	RF01947	21.095
	RF01948	15.38
	RF01952	11.421
	RF01954	15.036
	RF01955	13.225
	RF01956	15.645
	RF01957	19.614
	RF01962	9.854
	RF01963	15.731
	RF01964	15.328
	RF01965	15.222
	RF01966	15.724
	RF01969	17.87
	RF01970	21.917
	RF01971	16.022
	RF01972	10.727
	RF01973	12.379
	RF01974	15.88
	RF01975	15.316
	RF01977	11.778
	RF01978	15.624
	RF01979	15.848
	RF01981	15.717
	RF01982	11.459
	RF01983	16.118
	RF01984	15.645
	RF01985	10.467
	RF01986	14.792
	RF01987	13.47
	RF01988	1.515
	RF01989	6.534
	RF01990	5.666
	RF01996	4.497
	RF01997	7.86
	RF01999	10.274
	RF02000	5.726
	RF02002	13.65
	RF02003	13.048
	RF02009	5.453
	RF02010	10.796
	RF02015	4.56
	RF02017	5.053
	RF02020	4.207
	RF02025	2.895
	RF02027	8.447
	RF02029	14.48
	RF02030	13.169
	RF02031	11.469
	RF02033	16.395
	RF02034	14.164
	RF02035	9.812
	RF02036	15.51
	RF02037	5.867
	RF02038	11.842
	RF02039	14.532
	RF02040	9.327
	RF02043	19.017
	RF02045	19.65
	RF02046	13.37
	RF02047	15.97
	RF02051	8.71
	RF02052	18.093
	RF02053	18.658
	RF02057	14.156
	RF02061	4.44
	RF02064	14.943
	RF02069	17.615
	RF02074	12.816
	RF02075	13.245
	RF02084	17.043
	RF02089	10.134
	RF02092	5.621
	RF02093	4.188
	RF02094	2.27
	RF02096	-0.069
	RF02097	1.811
	RF02100	7.357
	RF02103	17.305
	RF02105	15.534
	RF02106	12.819
	RF02107	10.219
	RF02108	10.038
	RF02109	14.746
	RF02110	16.374
	RF02114	15.203
	RF02115	17.001
	RF02116	16.311
	RF02117	11.349
	RF02118	15.567
	RF02119	14.1
	RF02120	14.783
	RF02121	15.537
	RF02123	16.669
	RF02124	15.782
	RF02125	12.717
	RF02126	10.848
	RF02127	15.354
	RF02128	15.585
	RF02129	8.311
	RF02130	15.596
	RF02131	15.522
	RF02132	19.193
	RF02133	10.797
	RF02137	15.353
	RF02138	16.605
	RF02139	15.384
	RF02142	17.882
	RF02144	10.73
	RF02145	14.531
	RF02146	12.856
	RF02147	12.354
	RF02148	18.509
	RF02150	15.56
	RF02151	10.849
	RF02153	11.752
	RF02154	15.832
	RF02156	17.276
	RF02157	15.086
	RF02158	15.499
	RF02162	7.713
	RF02163	5.776
	RF02164	16.745
	RF02165	17.205
	RF02166	8.502
	RF02167	23.993
	RF02168	14.751
	RF02169	15.303
	RF02174	15.583
	RF02175	15.423
	RF02176	17.137
	RF02179	12.488
	RF02180	13.435
	RF02183	12.466
	RF02184	13.877
	RF02185	15.462
	RF02188	16.967
	RF02191	14.375
	RF02192	20.062
	RF02193	15.725
	RF02194	15.796
	RF02195	16.526
	RF02196	18.236
	RF02198	18.566
	RF02201	15.037
	RF02203	14.932
	RF02204	15.778
	RF02206	15.633
	RF02208	15.514
	RF02215	16.62
	RF02216	11.204
	RF02218	12.467
	RF02219	15.603
	RF02221	7.695
	RF02223	16.362
	RF02227	7.278
	RF02228	12.025
	RF02232	10.586
	RF02234	12.52
	RF02235	11.717
	RF02242	12.923
	RF02246	15.259
	RF02248	11.17
	RF02252	22.011
	RF02260	4.498
	RF02261	3.619
	RF02262	1.1
	RF02263	2.974
	RF02264	4.081
	RF02265	5.371
	RF02266	6
	RF02268	8.213
	RF02269	14.263
	RF02271	15.363
	RF02272	17.062
	RF02273	12.624
	RF02275	0.542
	RF02276	1.486
	RF02277	7.829
	RF02278	5.034
	RF02341	8.043
	RF02342	14.596
	RF02343	16.197
	RF02344	10.246
	RF02345	14.836
	RF02346	14.444
	RF02347	12.027
	RF02353	6.549
	RF02354	14.887
	RF02356	15.777
	RF02371	16.041
	RF02373	12.074
	RF02375	19.536
	RF02379	13.558
	RF02396	8.252
	RF02399	10.694
	RF02401	12.025
	RF02402	15.686
	RF02407	15.278
	RF02410	13.023
	RF02411	14.776
	RF02413	17.29
	RF02414	21.184
	RF02419	6.489
	RF02420	13.617
	RF02421	15.516
	RF02424	18.672
	RF02431	14.448
	RF02432	8.592
	RF02436	9.513
	RF02440	7.609
	RF02446	16.245
	RF02447	13.492
	RF02449	14.031
	RF02463	13.893
	RF02464	9.369
	RF02465	6.601
	RF02466	11.04
	RF02467	12.461
	RF02469	10.901
	RF02470	9.159
	RF02471	18.24
	RF02495	10.284
	RF02496	8.601
	RF02500	11.455
	RF02501	17.508
	RF02502	12.619
	RF02503	16.208
	RF02506	9.516
	RF02509	12.464
	RF02510	16.315
	RF02512	10.639
	RF02516	16.677
	RF02520	10.21
	RF02523	12.436
	RF02526	12.223
	RF02531	15.417
	RF02535	13.753
	RF02539	16.761
	RF02544	6.632
	RF02551	8.552
	RF02552	10.763
	RF02556	6.901
	RF02564	7.235
	RF02580	12.526
	RF02584	11.2
	RF02592	2.403
	RF02595	12.88
	RF02596	10.671
	RF02598	2.924
	RF02600	13.293
	RF02605	14.437
	RF02617	11.909
	RF02625	17.216
	RF02628	8.739
	RF02645	13.719
	RF02646	9.789
	RF02647	13.68
	RF02656	16.622
	RF02657	17.542
	RF02674	11.639
	RF02677	13.915
	RF02682	9.045
	RF02685	4.932
	RF02688	14.401
	RF02692	12.924
	RF02701	11.608
	RF02723	15.347
	RF02724	2.992
	RF02725	5.091
	RF02728	19.454
	RF02768	10.656
	RF02770	13.133
	RF02773	10.678
	RF02782	13.176
	RF02783	17.999
	RF02784	12.144
	RF02786	10.276
	RF02788	11.515
	RF02789	5.505
	RF02790	8.474
	RF02797	11.086
	RF02803	8.022
	RF02818	8.355
	RF02819	13.039
	RF02820	10.21
	RF02822	13.875
	RF02823	12.41
	RF02826	12.481
	RF02827	5.495
	RF02828	13.726
	RF02829	7.845
	RF02831	8.021
	RF02832	13.374
	RF02833	8.79
	RF02835	9.698
	RF02836	14.536
	RF02837	10.126
	RF02840	15.412
	RF02846	14.808
	RF02848	16.057
	RF02850	19.111
	RF02855	16.493
	RF02863	18.876
	RF02864	10.283
	RF02865	10.386
	RF02866	12.806
	RF02869	12.919
	RF02871	8.955
	RF02877	14.615
	RF02883	8.604
	RF02884	16.726
	RF02887	12.794
	RF02891	11.282
	RF02893	11.952
	RF02895	19.726
	RF02898	9.218
	RF02902	12.184
	RF02913	7.324
	RF02914	0.406
	RF02915	4.492
	RF02916	14.059
	RF02921	17.329
	RF02922	10.153
	RF02923	9.069
	RF02924	3.086
	RF02925	4.145
	RF02926	1.711
	RF02928	8.469
	RF02929	9.807
	RF02930	11.488
	RF02931	7.859
	RF02932	8.2
	RF02935	13.715
	RF02937	16.368
	RF02938	7.74
	RF02940	8.51
	RF02944	6.388
	RF02945	6.188
	RF02946	11.498
	RF02947	11.64
	RF02950	7.538
	RF02951	14.431
	RF02952	13.37
	RF02953	4.882
	RF02954	12.315
	RF02955	7.025
	RF02956	16.631
	RF02957	13.176
	RF02958	11.844
	RF02959	14.591
	RF02960	17.323
	RF02961	3.089
	RF02962	6.85
	RF02964	7.756
	RF02965	4.613
	RF02966	9.768
	RF02967	5.381
	RF02968	3.512
	RF02969	8.616
	RF02971	6.73
	RF02972	8.176
	RF02973	11.503
	RF02975	5.293
	RF02976	11.097
	RF02977	5.928
	RF02978	10.162
	RF02980	10.648
	RF02981	15.071
	RF02982	15.215
	RF02984	6.635
	RF02986	11.729
	RF02987	6.915
	RF02989	16.583
	RF02990	2.225
	RF02991	10.785
	RF02992	10.316
	RF02993	4.795
	RF02994	13.57
	RF02995	12.678
	RF02996	5.161
	RF02998	13.32
	RF02999	3.842
	RF03000	13.31
	RF03001	5.961
	RF03002	7.993
	RF03003	6.496
	RF03005	15.245
	RF03006	2.721
	RF03008	12.357
	RF03009	9.855
	RF03012	8.787
	RF03014	6.208
	RF03015	4.923
	RF03016	12.22
	RF03018	15.611
	RF03019	17.594
	RF03020	16.752
	RF03021	11.349
	RF03022	16.032
	RF03023	10.677
	RF03024	11.566
	RF03025	17.327
	RF03026	12.156
	RF03027	11.262
	RF03028	20.43
	RF03031	7.517
	RF03032	13.468
	RF03033	8.95
	RF03034	9.366
	RF03036	4.924
	RF03037	18.4
	RF03038	5.803
	RF03039	11.676
	RF03042	7.319
	RF03044	5.629
	RF03046	19.117
	RF03052	16.531
	RF03053	17.686
	RF03055	12.057
	RF03057	6.696
	RF03058	0.82
	RF03059	6.161
	RF03060	7.395
	RF03061	13.952
	RF03062	12.856
	RF03063	14.696
	RF03064	7.264
	RF03066	10.897
	RF03067	6.051
	RF03068	14.646
	RF03069	17.381
	RF03070	6.837
	RF03071	8.089
	RF03074	11.91
	RF03075	2.145
	RF03076	14.662
	RF03078	11.334
	RF03080	13.993
	RF03081	9.864
	RF03082	11.844
	RF03086	1.497
	RF03097	7.673
	RF03101	3.132
	RF03115	10.604
	RF03126	7.935
	RF03127	10.209
	RF03129	4.026
	RF03130	3.961
	RF03132	3.729
	RF03133	7.967
	RF03134	2.127
	RF03135	6.648
	RF03136	13.339
	RF03137	7.923
	RF03138	1.867
	RF03139	4.579
	RF03140	4.481
	RF03141	1.825
	RF03142	11.168
	RF03143	3.938
	RF03144	6.83
	RF03146	16.633
	RF03147	2.489
	RF03151	11.432
	RF03155	10.231
	RF03156	3.946
	RF03157	4.099
	RF03158	3.621
	RF03160	-0.962
	RF03161	13.595
	RF03162	12.432
	RF03163	5.539
	RF03165	-0.949
	RF03166	13.123
	RF03167	-0.154
	RF03168	1.408
	RF03172	4.152
	RF03175	9.757
	RF03176	8.658
	RF03186	1.46
	RF03187	4.779
	RF03188	7.386
	RF03189	4.038
	RF03199	4.008
	RF03205	1.623
	RF03208	6.747
	RF03209	2.089
	RF03212	4.291
	RF03213	2.311
	RF03214	4.649
	RF03215	2.045
	RF03218	0.938
	RF03222	5.924
	RF03224	8.835
	RF03227	4.961
	RF03229	3.248
	RF03232	3.07
	RF03240	1.919
	RF03241	1.135
	RF03242	2.491
	RF03247	9.546
	RF03248	5.163
	RF03249	5.907
	RF03254	5.67
	RF03255	2.606
	RF03258	1.791
	RF03261	4.481
	RF03265	1.578
	RF03266	6.551
	RF03271	1.473
	RF03272	6.615
	RF03277	3.291
	RF03278	9.24
	RF03279	3.28
	RF03280	0.947
	RF03287	2.657
	RF03288	7.505
	RF03290	6.1
	RF03292	0.882
	RF03299	3.692
	RF03301	4.001
	RF03304	1.2
	RF03310	4.158
	RF03311	7.748
	RF03313	6.901
	RF03315	2.948
	RF03319	15.683
	RF03320	0.74
	RF03322	1.769
	RF03323	3.061
	RF03325	3.267
	RF03333	4.873
	RF03334	3.704
	RF03335	9.252
	RF03338	20.035
	RF03340	4.167
	RF03342	3.432
	RF03347	5.285
	RF03353	6.012
	RF03354	0.985
	RF03357	1.918
	RF03359	3.578
	RF03360	6.432
	RF03362	1.003
	RF03364	2.725
	RF03370	2.127
	RF03372	1.274
	RF03378	5.17
	RF03379	4.012
	RF03381	4.925
	RF03384	3.993
	RF03387	2.278
	RF03390	4.197
	RF03394	5.46
	RF03400	4.892
	RF03402	6.815
	RF03403	6.711
	RF03404	4.22
	RF03405	3.559
	RF03407	2.022
	RF03408	3.35
	RF03410	3.356
	RF03414	1.942
	RF03418	2.076
	RF03419	4.582
	RF03430	11.102
	RF03431	-0.269
	RF03433	5.848
	RF03435	4.807
	RF03436	3.507
	RF03439	8.588
	RF03443	2.563
	RF03444	13.176
	RF03445	2.779
	RF03446	4.097
	RF03456	3.279
	RF03462	2.681
	RF03464	7.778
	RF03465	3.486
	RF03466	10.127
	RF03467	6.182
	RF03469	0.605
	RF03470	1.554
	RF03473	6.347
	RF03476	5.221
	RF03477	9.828
	RF03479	5.234
	RF03480	3.633
	RF03481	4.664
	RF03483	7.012
	RF03490	7.461
	RF03493	3.121
	RF03494	10.021
	RF03508	3.664
	RF03510	3.556
	RF03517	12.351
	RF03518	3.868
	RF03520	3.645
	RF03525	3.344
	RF03526	4.635
	RF03528	5.985
	RF03531	10.958
	RF03536	6.76
	RF03542	12.129
	RF03543	7.255
	RF03544	3.69
	RF03547	8.346
	RF03561	4.648
	RF03565	4.75
	RF03567	3.238
	RF03568	0.499
	RF03577	6.396
	RF03592	4.719
	RF03601	11.327
	RF03608	6.954
	RF03616	4.274
	RF03620	4.69
	RF03625	6.292
	RF03628	5.216
	RF03630	1.6
	RF03632	4.596
	RF03649	4.548
	RF03653	3.259
	RF03657	2.715
	RF03659	3.801
	RF03662	7.278
	RF03663	2.14
	RF03664	9.932
	RF03665	-0.185
	RF03668	1.994
	RF03673	1.671
	RF03674	5.134
	RF03676	6.68
	RF03690	4.084
	RF03691	1.568
	RF03692	13.039
	RF03693	16.459
	RF03694	3.232
	RF03695	2.122
	RF03697	1.249
	RF03698	3.112
	RF03700	10.784
	RF03705	-0.116
	RF03709	8.955
	RF03710	5.415
	RF03712	5.129
	RF03716	-0.14
	RF03717	4.919
	RF03718	6.842
	RF03731	7.743
	RF03741	6.47
	RF03747	2.043
	RF03749	11.648
	RF03752	6.92
	RF03759	4.749
	RF03760	-1.173
	RF03768	4.681
	RF03778	6.503
	RF03779	3.93
	RF03780	2.304
	RF03782	0.867
	RF03789	2.791
	RF03790	2.462
	RF03792	5.807
	RF03794	6.704
	RF03799	8.395
	RF03800	3.452
	RF03803	2.256
	RF03813	0.452
	RF03816	5.566
	RF03824	8.136
	RF03833	-0.251
	RF03838	1.28
	RF03839	9.117
	RF03840	7.009
	RF03842	15.003
	RF03843	6.918
	RF03859	8.771
	RF03860	15.759
	RF03863	0.826
	RF03869	3.776
	RF03872	1.379
	RF03874	7.318
	RF03875	8.284
	RF03896	8.942
	RF03900	-1.563
	RF03904	1.932
	RF03912	-0.737
	RF03915	5.332
	RF03921	3.173
	RF03922	18.618
	RF03926	16.145
	RF03932	8.092
	RF03935	4.562
	RF03940	6.381
	RF03944	4.771
	RF03956	5.358
	RF03967	5.076
	RF03969	2.077
	RF03981	4.539
	RF03983	4.363
	RF03984	3.556
	RF04021	3.803
	RF04027	7.67
	RF04029	1.54

## Sheet: Table S7
Impact of the different restraints on the structure modeling accuracy on 20 RNA-Puzzles targets RMSD (Å)
	2D distances	2D distances + 2D orientations	2D distances + 2D orientations + 1D orientations	2D distances + 2D orientations + 1D orientations + 2D contacts
PZ1	3.11119	3.10591	3.11886	3.12131
PZ5	27.7558	28.4699	25.1205	20.3043
PZ10	17.6265	17.6233	17.3778	17.4741
PZ11	10.4763	9.15657	8.46631	6.73015
PZ12	12.1863	12.4692	12.0955	12.2934
PZ13	9.95806	10.0669	10.1937	10.1446
PZ14Bound	9.61903	9.67522	9.75084	9.5876
PZ14Free	15.9027	15.8648	15.7194	15.8802
PZ15	7.75712	7.78088	7.65498	7.82641
PZ17	12.6373	11.7403	11.9218	11.9194
PZ19	8.57526	8.87428	8.7028	8.46747
PZ20	5.12398	5.1202	5.12186	5.14134
PZ21	6.01259	5.57242	5.93024	5.74481
PZ22	9.80472	9.99429	9.98311	9.96258
PZ23	13.1939	13.7573	13.2885	13.4031
PZ25	4.20929	4.40305	4.37773	4.27948
PZ27	16.6873	16.6366	14.8947	14.7689
PZ29	7.43295	7.28012	6.73037	7.54242
PZ30	19.3587	15.6523	16.0073	19.0071
PZ33	9.32199	9.44797	9.34543	6.69966
Average	11.3375	11.1346	10.7901	10.5149

## Sheet: Fig. S2
PDB ID	RMSD (Å)			MSA		SPOT SS			TM-score to prior RNAs
	SimRNA	RNAComposer	trRosettaRNA	neff	log_neff	precision	recall	f1
5kh8_A	13.9049	13.3477	4.57839	29.0944	3.37055	1	0.833333	0.909091	0.6054
5mmi_B	18.5624	23.4642	4.92703	560.226	6.32834	0.921053	0.59322	0.721649	0.8922
5t83_A	19.4844	32.2477	8.73615	51.0267	3.93235	0.846154	0.234043	0.366667	0.4276
5xxb_3	17.0516	17.855	6.11179	68.8063	4.2313	0.860465	0.606557	0.711538	0.973
5xy3_3	18.6654	20.393	6.41792	199.904	5.29783	0.83871	0.440678	0.577778	0.93
5yyn_D	20.9537	18.8996	4.72627	1	0	1	0.72	0.837209	0.9961
5zal_C	4.02197	7.0238	3.3256	9.75225	2.2775	0.904762	0.703704	0.791667	0.6288
5zeb_B	19.5007	14.1805	5.80775	280.932	5.63811	0.0465116	0.0408163	0.0434783	0.9081
6fz0_A	24.9888	21.7364	13.6482	1.07222	0.0697335	0.235294	0.173913	0.2	0.4595
6hag_A	19.8928	29.7177	11.0615	16.2664	2.7891	0.75	0.285714	0.413793	0.3257
6mwn_A	23.0698	26.8648	20.0049	7	1.94591	0.757576	0.625	0.684932	0.3933
6r5q_2	21.2827	16.7889	1.97482	410.775	6.01804	0.913043	0.636364	0.75	0.9912
6rm3_L70	18.321	17.6109	5.71719	71.453	4.26904	0.911111	0.773585	0.836735	0.9017
6t7t_6	13.2972	20.7874	2.69925	1	0	0.961538	0.78125	0.862069	0.8902
6ufj_A	17.7242	21.33	10.4649	20.1242	3.00192	0.777778	0.318182	0.451613	0.6994
6v4x_Y	19.44	12.4676	18.5579	1	0	0	-	-	0.3512
6v4x_Z	21.12	19.9754	20.7259	1.0148	0.0146873	0	-	-	0.3001
6vmy_A	28.8921	16.1694	17.8413	2954.14	7.99096	0.942857	0.611111	0.741573	0.648
6vvj_A	4.71132	10.9239	4.47174	7.15238	1.96744	0.894737	0.708333	0.790698	0.5533
6zu5_L70	15.0807	16.4908	5.8106	55.7118	4.02019	0.883721	0.655172	0.752475	0.9569
7a5f_24	14.438	10.3508	10.0087	595.964	6.39018	0.333333	0.266667	0.296296	0.7575
7as8_2	11.9161	5.2673	4.85127	38.2761	3.64483	1	0.71875	0.836364	0.6883
7d7v_A	14.6173	18.2667	7.8394	10.0903	2.31158	0.857143	0.545455	0.666667	0.471
7d81_A	12.5503	5.62165	5.28584	11.8538	2.47265	0.947368	0.818182	0.878049	0.4737
7jil_3	21.4955	24.609	5.4798	732.539	6.59652	0.948718	0.660714	0.778947	0.9055
7k50_7	14.0099	24.4376	2.18706	24.0212	3.17894	1	0.787879	0.881356	0.8118
7kga_A	13.0641	11.386	16.1797	7.16283	1.9689	0.954545	0.777778	0.857143	0.4514
7kju_A	13.3169	19.9215	3.54767	100.185	4.60702	0.52	0.419355	0.464286	0.8295
7o7y_AT	17.8357	17.9413	17.6205	3	1.09861	0.333333	0.333333	0.333333	0.8588
7o80_AT	19.7725	4.91272	3.2679	378.706	5.93676	0.888889	0.631579	0.738462	0.773
Average	17.0994	17.3663	8.46256	221.641	3.37897	0.740955	0.560738	0.649067	0.695073

## Sheet: Fig. S3
PDB ID	RMSD (Å)
	w/o MSA	w/ MSA
5kh8_A	7.19296	4.57839
5mmi_B	6.5371	4.92703
5t83_A	12.8457	8.73615
5xxb_3	6.43512	6.11179
5xy3_3	6.80469	6.41792
5yyn_D	4.75348	4.72627
5zal_C	2.73826	3.3256
5zeb_B	5.67718	5.80775
6fz0_A	14.4004	13.6482
6hag_A	11.4378	11.0615
6mwn_A	20.0075	20.0049
6r5q_2	2.50337	1.97482
6rm3_L70	6.97983	5.71719
6t7t_6	2.74596	2.69925
6ufj_A	16.9603	10.4649
6v4x_Y	13.4949	18.5579
6v4x_Z	20.76	20.7259
6vmy_A	15.9861	17.8413
6vvj_A	4.3473	4.47174
6zu5_L70	6.82062	5.8106
7a5f_24	10.0235	10.0087
7as8_2	4.94598	4.85127
7d7v_A	12.5949	7.8394
7d81_A	4.96187	5.28584
7jil_3	6.53493	5.4798
7k50_7	2.36283	2.18706
7kga_A	15.8538	16.1797
7kju_A	3.5058	3.54767
7o7y_AT	17.4337	17.6205
7o80_AT	3.66978	3.2679
Average	9.04385	8.46256

## Sheet: Fig. S5
Figure S5b	PDB ID	SPOT SS			SS extracted from model
		precision	recall	f1	precision	recall	f1
	5kh8_A	1	0.833333	0.909091	0.692308	0.5	0.580645
	5mmi_B	0.921053	0.59322	0.721649	0.795918	0.661017	0.722222
	5t83_A	0.846154	0.234043	0.366667	0.5	0.382979	0.433735
	5xxb_3	0.860465	0.606557	0.711538	0.734694	0.590164	0.654545
	5xy3_3	0.83871	0.440678	0.577778	0.581395	0.423729	0.490196
	5yyn_D	1	0.72	0.837209	0.75	0.72	0.734694
	5zal_C	0.904762	0.703704	0.791667	0.833333	0.740741	0.784314
	5zeb_B	0.0465116	0.0408163	0.0434783	0.04	0.0408163	0.040404
	6fz0_A	0.235294	0.173913	0.2	0.6	0.26087	0.363636
	6hag_A	0.75	0.285714	0.413793	0.578947	0.52381	0.55
	6mwn_A	0.757576	0.625	0.684932	0.628571	0.55	0.586667
	6r5q_2	0.913043	0.636364	0.75	0.827586	0.727273	0.774194
	6rm3_L70	0.911111	0.773585	0.836735	0.680851	0.603774	0.64
	6t7t_6	0.961538	0.78125	0.862069	0.69697	0.71875	0.707692
	6ufj_A	0.777778	0.318182	0.451613	0.642857	0.409091	0.5
	6v4x_Y	0			0
	6v4x_Z	0			0
	6vmy_A	0.942857	0.611111	0.741573	0.642857	0.5	0.5625
	6vvj_A	0.894737	0.708333	0.790698	0.869565	0.833333	0.851064
	6zu5_L70	0.883721	0.655172	0.752475	0.55102	0.465517	0.504673
	7a5f_24	0.333333	0.266667	0.296296	0.241379	0.233333	0.237288
	7as8_2	1	0.71875	0.836364	0.928571	0.8125	0.866667
	7d7v_A	0.857143	0.545455	0.666667	0.85	0.772727	0.809524
	7d81_A	0.947368	0.818182	0.878049	0.65	0.590909	0.619048
	7jil_3	0.948718	0.660714	0.778947	0.804348	0.660714	0.72549
	7k50_7	1	0.787879	0.881356	0.857143	0.727273	0.786885
	7kga_A	0.954545	0.777778	0.857143	0.607143	0.62963	0.618182
	7kju_A	0.52	0.419355	0.464286	0.483871	0.483871	0.483871
	7o7y_AT	0.333333	0.333333	0.333333	0.347826	0.380952	0.363636
	7o80_AT	0.888889	0.631579	0.738462	0.774194	0.631579	0.695652
	Average	0.740955	0.560738	0.649067	0.606378	0.556263	0.595979

## Sheet: Fig. S6
Groups	Z-score of CASP15 groups on each target												summed Z-score
	R1107	R1108	R1116	R1117	R1126	R1128	R1136	R1138	R1149	R1156	R1189	R1190
Chen	1.4201	1.09094	0.106816	0.874259	0	2.1487	1.36883	1.85911	0.690638	1.75117	1.31292	2.10123	14.7247
AIchemy_RNA2	1.72708	1.18962	0	0.918921	3.19552	2.35554	1.7215	1.37919	0.13943	0	1.09665	0.508855	14.2323
RNApolis	0.374673	0.207449	0.774418	0.813966	2.01229	1.34336	1.46003	1.88278	0.0412691	0	1.55081	0.549208	11.0103
GeneSilico	0.0761817	0	0	0.883192	0.565988	0	1.42828	1.11732	1.55521	2.37612	0	0	8.00229
Yang-Server	0	0.752463	0.81961	0.822898	0.0634879	0.77302	0	0	0.641558	0.781355	0.991223	0.931005	6.57662
rDP	0	0.699682	0.688143	0.829597	0.911725	0.38135	0.0730076	0.690778	0.28667	0	0.820913	0.710618	6.09248
AIchemy_RNA	1.52903	1.177	0.482727	0.782702	0	0.328541	0	0.422867	0.315615	0.590543	0	0	5.62903
UltraFold	1.27156	1.05996	0.475538	0.525895	0	0.452643	0	0.452076	1.38909	0	0	0	5.62677
Yang-Multimer	0	0	0.785716	0.809499	0	0.293335	0	0	0.597512	0.781355	0.991223	0.931005	5.18964
CoMMiT-server	1.43	1.15979	0.491971	0.686679	0.149385	0	0	0.00387952	0.258984	0.935404	0	0	5.1161
CoMMiT-human	1.43	1.15979	0.289636	0.686679	0.252462	0	0	0	0.258984	0.935404	0	0	5.01296
Yang	0	0.099594	0.310178	0.400842	0.0634879	0.77302	0	0.531139	0	0.350716	1.28048	0.931005	4.74046
Kiharalab	0	0	0.195145	0	0	0	1.1241	0.191215	0.612613	0	0.985816	1.52077	4.62966
UltraFold_Server	1.26025	1.04505	0.823718	0.0904406	0	0.328541	0.262331	0.422867	0	0	0	0	4.23319
SoutheRNA	0	0	0.482727	0.215494	1.88559	0.693806	0	0	0	0.0811295	0	0	3.35874
LCBio	0.0111076	0	0	0.168599	0	0	0	0	0.63149	0	1.48864	0.915485	3.21532
Coqualia	0	0	0.852476	0	0.961116	0.469366	0.180368	0	0.412517	0.0776284	0	0.229492	3.18296
DF_RNA	0	0	0.532027	0.666581	0	0	0	0	0	1.42206	0	0	2.62067
BAKER	0	0	0.41494	0.530362	0.574578	0.790623	0	0	0	0.282444	0	0	2.59295
nucE2E	0.342136	0.89015	0.0400561	0.568324	0	0.727251	0	0	0	0	0	0	2.56792
Rookie	0	0	0.363586	0	0	0	0	0.531139	0.756079	0.228177	0	0	1.87898
CoDock	0	0	0	0.809499	0.149385	0	0.262331	0	0	0	0.315389	0.238804	1.77541
AIchemy_LIG	0	0	0	0	0	0	1.71746	0	0	0	0	0	1.71746
AIchemy_LIG2	0	0	0	0	0	0	1.71746	0	0	0	0	0	1.71746
AIchemy_LIG3	0	0	0	0	0	0	1.71746	0	0	0	0	0	1.71746
PerezLab_Gators	0	0	1.50673	0	0	0	0	0	0	0	0	0	1.50673
Manifold	0	0	0	0.362879	0	0	0	0	0.659177	0.322707	0	0	1.34476
SHT	0	0	0.852476	0	0	0.00200311	0	0	0.353369	0	0	0	1.20785
FoldEver	0	0	0	0	0	0	0	0	0	0	0	1.17933	1.17933
FoldEver-Hybrid	0	0	0	0	0	0	0	0	0	0	0	1.17933	1.17933
GinobiFold	0	0	0.852476	0	0	0	0	0.0789146	0.159565	0	0	0	1.09096
Venclovas	0	0	0	0	0	0	0	0	0	0	0.996629	0	0.996629
WL_team	0	0	0	0	0	0	0	0	0	0	0	0.840988	0.840988
Manifold-E	0	0	0	0.324916	0	0	0	0	0	0.322707	0	0	0.647624
Schug_Lab	0	0	0	0	0.0903308	0	0	0	0	0	0.301872	0.207764	0.599967
Kiharalab_Server	0	0	0	0	0	0	0	0	0	0	0.309982	0.229492	0.539474
GWxraylab	0	0	0	0.483467	0	0	0	0	0	0	0	0	0.483467
Manifold-LC-E	0	0	0	0.324916	0	0	0	0	0	0	0	0	0.324916
Graphen_Medical	0	0	0	0	0	0	0	0	0	0	0	0	0
Manifold-LC	0	0	0	0	0	0	0	0	0	0	0	0	0
UNRES	0	0	0	0	0	0	0	0	0	0	0	0	0

[truncated: 2 more sheets: Fig. S10, Fig. S11]
